# Supplementary material for: Micronutrient supplements can promote disruptive protozoan and fungal communities in the developing infant gut
Source: Nat Commun. 2021 Nov 18;12:6729. doi: 10.1038/s41467-021-27010-3 (PMC8602372; doi:10.1038/s41467-021-27010-3)
Supplement: Supplementary file 4 — Dataset 1 [file 41467_2021_27010_MOESM4_ESM.xlsx]

## Sheet: Supplementary Data 1
Supplementary Data 1. 18S read and OTU summary
Sample	Raw reads	Quality trimmed reads	Clustered reads (all)	Classified reads (microbe)	No. OTUs (all)	No. OTUs (microbe)
Pa-10A	51668	39198	31687	22654	137	61
Pa-10B	71484	57929	51837	49126	68	38
Pa-11A	70084	52500	41707	26489	165	101
Pa-11B	62739	46533	35704	17352	224	87
Pa-12A	14228	8873	5	0	0	0
Pa-12B	72229	61076	55171	45239	128	76
Pa-13A	96215	69759	48367	13109	194	87
Pa-13B	55861	44105	31925	15935	135	69
Pa-19A	72073	59378	55696	54741	29	19
Pa-19B	91432	78118	73078	66873	88	35
Pa-1A	34828	28204	22312	9034	142	52
Pa-1B	62452	50735	43761	24194	165	63
Pa-21A	6960	4023	546	157	30	9
Pa-21B	68226	54510	45118	43878	28	12
Pa-22A	83448	73161	64516	1669	91	27
Pa-22B	154120	136528	122257	49717	191	66
Pa-23A	58966	49897	43619	34167	167	87
Pa-23B	64088	53922	45446	842	43	20
Pa-24A	111144	95250	84835	36333	132	53
Pa-24B	142620	124460	114807	95162	214	102
Pa-25A	282688	235031	181993	181756	55	53
Pa-25B	146462	122691	104653	71356	310	157
Pa-27A	45938	33955	29983	28647	86	37
Pa-27B	30433	24580	20492	20488	24	24
Pa-28A	82718	67134	56707	46807	142	71
Pa-28B	65108	48935	44152	34676	110	50
Pa-29A	104512	78879	64107	33341	142	52
Pa-29B	51884	42165	40270	40230	14	12
Pa-2A	86209	80767	79099	76659	41	16
Pa-2B	94244	77719	65277	2627	122	30
Pa-30A	86667	70089	59034	46558	236	101
Pa-30B	103685	82425	69980	41577	209	76
Pa-31A	39431	33528	29885	28896	33	21
Pa-31B	50219	41929	32525	20956	200	81
Pa-32A	137676	114713	97437	54272	333	167
Pa-32B	82232	68309	55770	36228	216	77
Pa-33A	75537	60883	51415	44045	218	123
Pa-33B	65264	53866	44061	35020	220	114
Pa-34A	39740	33575	30244	28693	101	43
Pa-34B	49495	37281	31890	31610	29	18
Pa-35A	47599	35365	27809	13637	142	69
Pa-35B	42797	34296	29150	18778	148	60
Pa-36A	34192	26640	20985	5458	147	76
Pa-36B	56922	46835	39050	18102	173	80
Pa-37A	50583	38952	33655	29716	184	86
Pa-37B	60281	43743	34940	7018	137	56
Pa-38A	55954	45271	39789	29814	156	57
Pa-38B	30286	21879	16645	5535	136	63
Pa-39A	4884	2600	6	5	0	0
Pa-39B	47683	38792	33390	14099	189	85
Pa-3A	97868	80769	68601	45296	102	51
Pa-3B	81295	66455	53854	33583	238	109
Pa-40A	80558	64845	50287	11707	208	106
Pa-40B	171140	147087	135469	135073	50	39
Pa-41A	54522	43228	34284	2925	72	19
Pa-41B	53743	44946	41532	39995	74	43
Pa-42A	23	7	5	2	0	0
Pa-42B	47501	38041	30970	24966	220	99
Pa-43A	37344	29976	25311	13288	156	92
Pa-43B	57353	44069	35424	8506	150	40
Pa-44A	48007	38503	32265	1699	84	38
Pa-44B	110178	86574	78020	72861	165	81
Pa-45A	50043	38758	28488	15854	197	77
Pa-45B	57228	44315	33558	8469	234	97
Pa-46A	27169	18747	7197	1899	65	23
Pa-46B	81407	62902	55277	54861	40	25
Pa-47A	32328	23742	20648	13938	84	43
Pa-47B	61239	48501	39479	7475	125	49
Pa-48A	86812	71200	61482	57616	180	114
Pa-48B	97311	77583	40153	37899	75	36
Pa-49A	44110	32375	23350	3201	103	54
Pa-49B	49084	38926	31685	20525	228	99
Pa-4A	66246	53382	43192	28716	174	75
Pa-4B	46586	36785	28280	13130	224	98
Pa-50A	70193	57508	50161	17729	204	123
Pa-50B	66282	53683	43818	16157	160	72
Pa-51A	137616	116891	106482	106263	11	9
Pa-51B	90236	75193	66552	66238	17	14
Pa-52A	49809	39951	30194	1162	45	21
Pa-52B	76041	62691	50162	19375	157	75
Pa-53A	81523	62643	48715	9269	113	46
Pa-53B	6652	3968	975	327	25	10
Pa-54A	68360	56786	44919	4624	53	35
Pa-54B	60724	51157	42155	22831	179	72
Pa-55A	47002	38602	30273	2538	65	21
Pa-55B	75135	63083	53554	13316	236	108
Pa-56A	36328	29511	20786	16202	214	126
Pa-56B	36504	29543	23684	14144	175	92
Pa-57A	34993	28101	24477	22273	100	67
Pa-57B	50209	41782	34567	12693	141	74
Pa-58A	73302	56165	36357	12926	217	96
Pa-58B	3882	1322	6	1	0	0
Pa-59A	27626	12596	6217	3754	75	26
Pa-59B	76869	57120	36438	36327	34	27
Pa-60A	93574	70446	50049	33924	256	121
Pa-60B	37540	25827	13773	11014	173	90
Pa-61A	71729	57025	34839	28457	269	158
Pa-61B	32387	24955	16480	15997	83	58
Pa-62A	44627	35878	27220	2289	108	56
Pa-62B	75587	61310	42790	7247	89	39
Pa-63A	103592	73076	53773	16389	185	66
Pa-63B	88543	67405	51859	3373	113	65
Pa-64A	71627	57246	43578	23864	176	95
Pa-64B	82051	63623	42459	27913	221	103
Pa-65A	109962	87454	63870	12440	202	91
Pa-65B	44533	32250	13456	11743	82	46
Pa-66A	67519	56256	41791	41766	20	19
Pa-66B	87099	70736	51334	10385	133	57
Pa-67A	65552	51373	40660	24380	181	93
Pa-67B	56210	41491	25036	7564	127	67
Pa-6A	52230	39701	29125	28908	40	23
Pa-6B	84137	65616	54277	15140	103	48
Pa-71A	70534	54701	47902	44733	78	44
Pa-71B	94300	67564	55391	322	37	11
Pa-72A	63372	49909	41038	39004	170	104
Pa-72B	78018	57014	36220	29448	219	116
Pa-73A	155018	117783	58923	57052	127	91
Pa-73B	64585	49661	34544	23043	167	87
Pa-74A	65606	51694	35803	23155	146	87
Pa-74B	79792	60299	39329	32919	87	37
Pa-75A	147621	117420	92380	58404	312	166
Pa-75B	104160	77162	52293	14998	213	112
Pa-76A	100061	72155	42560	9253	158	70
Pa-76B	79280	65847	50782	50136	94	63
Pa-77A	68382	55966	41362	27011	161	85
Pa-77B	106643	86603	61380	54649	184	102
Pa-78A	73879	61918	51541	51487	23	21
Pa-78B	110272	91642	69038	68546	84	64
Pa-79A	156211	121166	98624	26658	196	90
Pa-79B	79615	58008	35453	35043	47	34
Pa-7A	57141	44869	36443	31712	169	115
Pa-7B	44647	34634	26638	3175	65	16
Pa-80A	111259	88401	67163	48468	208	108
Pa-80B	6162	340	6	6	0	0
Pa-82A	94153	75741	62501	52605	81	44
Pa-82B	94338	74709	54267	10455	201	109
Pa-83A	85550	59330	39048	20860	169	91
Pa-83B	159130	118990	83491	39520	209	121
Pa-84A	66704	48911	36137	31498	190	104
Pa-84B	31600	19006	12485	6334	63	24
Pa-85A	79908	64746	43951	12914	163	73
Pa-85B	53317	39482	24516	7956	161	87
Pa-86A	76998	62762	49482	10	28	1
Pa-86B	80813	64836	45657	4273	176	69
Pa-87A	52942	40954	29323	25430	195	118
Pa-87B	102404	71540	39467	22590	285	135
Pa-88A	92540	75297	60909	60669	22	13
Pa-88B	136388	105556	74497	11897	175	58
Pa-89A	8638	4162	179	177	3	3
Pa-89B	98635	79427	61245	49057	188	76
Pa-90A	101506	75320	57528	31352	165	68
Pa-90B	77307	60002	41751	29054	254	109
Pa-91A	82298	60719	42741	33443	169	86
Pa-91B	70749	49677	30980	23034	211	112
Pa-92A	71267	55797	49780	49712	57	54
Pa-92B	80559	61675	37026	11204	264	113
Pa-93A	88846	73682	56859	43507	218	97
Pa-93B	72889	59622	44399	44222	42	33
Pa-94A	108458	72404	48770	3445	103	16
Pa-94B	81670	62079	43203	4353	136	67
