# Supplementary material for: Micronutrient supplements can promote disruptive protozoan and fungal communities in the developing infant gut
Source: Nat Commun. 2021 Nov 18;12:6729. doi: 10.1038/s41467-021-27010-3 (PMC8602372; doi:10.1038/s41467-021-27010-3)
Supplement: Supplementary file 5 — Dataset 2 [file 41467_2021_27010_MOESM5_ESM.xlsx]

## Sheet: Supplementary Data 2
Supplementary Data 2. 18S OTU table
OTU	domain	kingdom	phylum	class	order	family	genus	species	Pa-44A	Pa-45A	Pa-42A	Pa-38A	Pa-51A	Pa-41A	Pa-43A	Pa-47A	Pa-49A	Pa-50A	Pa-40A	Pa-39A	Pa-48A	Pa-46A	Pa-73A	Pa-75A	Pa-66A	Pa-77A	Pa-79A	Pa-65A	Pa-63A	Pa-71A	Pa-72A	Pa-62A	Pa-76A	Pa-74A	Pa-78A	Pa-67A	Pa-64A	Pa-4A	Pa-27A	Pa-29A	Pa-1A	Pa-13A	Pa-32A	Pa-28A	Pa-34A	Pa-24A	Pa-22A	Pa-3A	Pa-33A
jotu32	Eukaryota	Fungi	Ascomycota	Saccharomycetes	Saccharomycetales	Saccharomycetaceae	Saccharomyces	Saccharomyces	0	0	0	10	0	0	55	0	41	1	8	0	0	0	12	101	0	23	125	75	105	5	59	23	28	7	0	35	15	0	17	0	37	15	90	1087	4	11	0	2	6
jotu41	Eukaryota	Fungi	Ascomycota	Saccharomycetes	Saccharomycetales	Saccharomycetaceae	Saccharomyces	Saccharomyces	0	0	0	14	0	0	36	0	100	2	23	0	0	0	29	156	0	25	224	97	212	9	143	47	50	10	0	61	41	0	34	0	91	20	192	2580	7	23	0	6	5
motu1115	Eukaryota	Fungi	Ascomycota	Saccharomycetes	Saccharomycetales	Saccharomycetaceae	Zygosaccharomyces	Zygosaccharomyces	0	0	0	0	0	0	0	0	0	0	0	0	0	0	0	18	0	0	0	0	0	0	0	0	0	1	0	0	0	0	0	0	0	0	0	42	0	0	0	0	0
motu15	Eukaryota	Fungi	Ascomycota	Saccharomycetes	Saccharomycetales	Saccharomycetaceae	Saccharomyces	Saccharomyces	2	0	0	87	1	0	9	0	348	2	65	0	0	0	121	653	2	139	1236	776	833	37	586	232	335	30	0	302	170	0	137	0	392	117	892	10130	27	82	0	9	5
jotu600	Eukaryota	Fungi	Ascomycota	Saccharomycetes	Saccharomycetales	Saccharomycetaceae	Kluyveromyces	Kluyveromyces	0	0	0	0	0	0	0	0	0	0	1	0	0	0	2	0	0	0	0	22	0	0	0	0	0	19	0	0	0	0	0	0	128	0	0	0	1	0	0	0	13
motu241	Eukaryota	Fungi	Ascomycota	Saccharomycetes	Saccharomycetales	Saccharomycetaceae	Kluyveromyces	Kluyveromyces	0	0	0	1	0	0	0	0	0	0	4	0	0	0	3	0	0	0	0	102	0	0	0	0	0	64	0	0	0	0	0	0	608	0	0	0	3	0	0	0	40
motu370	Eukaryota	Fungi	Ascomycota	Saccharomycetes	Saccharomycetales	Incertae Sedis	Candida	Candida	0	0	0	0	0	0	0	0	0	0	78	0	0	0	0	0	0	0	0	108	0	0	0	0	0	0	0	0	0	0	0	0	0	0	27	0	0	1	0	0	80
jotu448	Eukaryota	Fungi	Ascomycota	Saccharomycetes	Saccharomycetales	Saccharomycetaceae	Citeromyces	Citeromyces	0	67	0	0	0	0	0	0	0	0	0	0	0	0	0	0	0	0	1	0	0	0	0	0	0	0	0	0	0	0	0	0	0	0	0	0	0	0	0	0	0
jotu447	Eukaryota	Fungi	Ascomycota	Saccharomycetes	Saccharomycetales	Saccharomycetaceae	Citeromyces	Citeromyces	0	69	0	0	0	0	0	0	0	0	0	0	0	0	0	0	0	0	5	0	0	0	0	0	0	0	0	0	0	0	0	0	0	1	0	0	0	0	0	0	0
motu1398	Eukaryota	Fungi	Ascomycota	Saccharomycetes	Saccharomycetales	Saccharomycetaceae	Citeromyces	Citeromyces	0	4	0	0	0	0	0	0	0	0	0	0	0	0	0	0	0	0	1	0	0	0	0	0	0	0	0	0	0	0	0	0	0	1	0	0	0	0	0	0	0
jotu408	Eukaryota	Fungi	Ascomycota	Saccharomycetes	Saccharomycetales	Saccharomycetaceae	Citeromyces	Citeromyces	0	62	0	0	0	0	0	0	0	0	0	0	0	0	0	0	0	0	3	0	0	0	0	0	0	0	0	0	0	0	0	0	0	3	0	0	0	0	0	0	0
motu975	Eukaryota	Fungi	Ascomycota	Saccharomycetes	Saccharomycetales	Saccharomycetaceae	Citeromyces	Citeromyces	0	11	0	0	0	0	0	0	0	0	0	0	0	0	0	0	0	0	0	0	0	0	0	0	0	0	0	0	0	0	0	0	0	0	0	0	0	0	0	0	0
motu209	Eukaryota	Fungi	Ascomycota	Saccharomycetes	Saccharomycetales	Saccharomycetaceae	Citeromyces	Citeromyces	0	303	0	0	0	0	0	0	0	0	0	0	0	0	0	0	0	0	34	0	0	0	0	0	0	0	0	0	0	0	0	0	0	11	0	0	0	0	0	0	0
jotu678	Eukaryota	Fungi	Ascomycota	Saccharomycetes	Saccharomycetales	Debaryomycetaceae	Millerozyma	Millerozyma	0	0	0	0	0	0	0	0	0	3	0	0	2	0	0	0	0	0	0	15	0	0	0	0	0	0	0	0	1	0	0	0	0	0	11	0	0	0	0	0	0
motu452	Eukaryota	Fungi	Ascomycota	Saccharomycetes	Saccharomycetales	Debaryomycetaceae	Millerozyma	Millerozyma	0	0	0	0	0	0	0	0	0	0	0	0	0	0	0	0	0	0	0	45	0	1	0	0	0	0	0	0	0	0	0	0	0	0	4	0	0	1	0	0	0
motu1755	Eukaryota	Fungi	Ascomycota	Saccharomycetes	Saccharomycetales	Saccharomycetaceae	Kazachstania	Kazachstania	0	0	0	0	0	0	8	0	0	0	0	0	0	0	0	0	0	0	0	0	0	0	2	0	0	0	0	0	1	0	0	0	0	0	19	0	0	0	0	0	0
motu1007	Eukaryota	Fungi	Ascomycota	Saccharomycetes	Saccharomycetales	Saccharomycopsidaceae	Saccharomycopsis	Saccharomycopsis	0	0	0	0	0	0	0	0	0	0	0	0	0	0	0	0	0	0	0	0	0	0	0	0	0	0	0	0	0	0	0	0	0	0	32	0	0	0	0	0	0
motu914	Eukaryota	Fungi	Ascomycota	Saccharomycetes	Saccharomycetales	Saccharomycopsidaceae	Saccharomycopsis	Saccharomycopsis	0	0	0	0	0	0	0	0	0	0	0	0	0	0	0	0	0	0	0	0	0	0	0	0	0	0	0	0	0	0	0	0	0	0	19	0	0	0	0	0	0
motu1050	Eukaryota	Fungi	Ascomycota	Saccharomycetes	Saccharomycetales	Incertae Sedis	Candida	Candida	0	0	0	0	0	0	0	0	0	0	0	0	0	0	0	0	0	0	0	0	0	0	0	0	0	0	0	0	0	0	0	0	0	0	6	0	0	0	0	0	40
motu558	Eukaryota	Fungi	Ascomycota	Saccharomycetes	Saccharomycetales	Debaryomycetaceae	Hypopichia-Candida clade	Hypopichia-Candida clade	0	0	0	0	0	0	0	0	0	0	20	0	0	0	0	0	0	0	0	0	0	0	0	0	0	0	0	0	0	0	0	264	0	0	0	0	0	0	0	0	0
motu218	Eukaryota	Fungi	Ascomycota	Saccharomycetes	Saccharomycetales	Metschnikowiaceae	Clavispora-Candida clade	Clavispora-Candida clade	0	0	0	1781	0	0	0	0	0	29	0	0	0	0	0	0	0	0	0	0	0	0	0	0	0	0	0	0	0	0	0	0	0	0	91	0	0	0	0	0	27
motu579	Eukaryota	Fungi	Ascomycota	Saccharomycetes	Saccharomycetales	Metschnikowiaceae	Clavispora-Candida clade	Clavispora-Candida clade	0	0	0	0	0	0	0	0	0	0	0	0	0	0	0	0	0	0	0	0	0	0	0	0	0	0	0	0	0	0	0	0	0	0	0	0	0	0	0	0	0
jotu702	Eukaryota	Fungi	Ascomycota	Saccharomycetes	Saccharomycetales	Debaryomycetaceae	Yamadazyma-Candida clade	Yamadazyma-Candida clade	0	0	0	0	0	0	0	0	0	0	0	0	0	0	0	0	0	0	0	0	0	0	0	0	0	0	0	0	0	0	0	0	0	3	1	0	0	0	0	0	260
jotu704	Eukaryota	Fungi	Ascomycota	Saccharomycetes	Saccharomycetales	Debaryomycetaceae	Yamadazyma-Candida clade	Yamadazyma-Candida clade	0	0	0	0	0	0	0	0	0	0	0	0	0	0	0	0	0	0	0	0	0	0	0	0	0	0	0	0	0	0	0	0	0	0	1	0	0	0	0	0	215
motu226	Eukaryota	Fungi	Ascomycota	Saccharomycetes	Saccharomycetales	Debaryomycetaceae	Yamadazyma-Candida clade	Yamadazyma-Candida clade	0	0	0	0	0	0	0	0	0	0	0	0	0	0	0	0	0	0	0	0	0	0	0	0	0	0	0	0	0	0	0	0	0	23	2	0	0	0	0	0	1952
motu237	Eukaryota	Fungi	Ascomycota	Saccharomycetes	Saccharomycetales	Debaryomycetaceae	Yamadazyma-Candida clade	Yamadazyma-Candida clade	0	0	0	0	0	0	0	0	0	0	0	0	0	0	0	0	0	0	0	0	0	0	0	0	0	0	0	0	0	0	0	0	0	0	0	0	0	0	0	0	0
motu456	Eukaryota	Fungi	Ascomycota	Saccharomycetes	Saccharomycetales	Saccharomycopsidaceae	Saccharomycopsis	Saccharomycopsis	0	0	0	0	0	0	0	0	0	25	0	0	0	21	0	0	0	0	0	0	0	0	0	0	0	0	0	0	256	0	0	0	0	0	0	0	0	0	0	0	0
jotu130	Eukaryota	Fungi	Ascomycota	Saccharomycetes	Saccharomycetales	Saccharomycetaceae	Saccharomyces	Saccharomyces	1	0	0	13	0	0	0	0	58	0	6	0	0	0	7	80	0	7	91	56	121	6	76	21	24	2	0	36	21	0	22	0	33	1	123	1381	1	5	0	1	1
jotu711	Eukaryota	Fungi	Ascomycota	Saccharomycetes	Saccharomycetales	Debaryomycetaceae	Meyerozyma-Candida clade	Meyerozyma-Candida clade	0	0	0	0	0	0	0	0	0	3	1	0	5	0	0	0	0	4	0	2	0	1	5	0	0	0	0	6	15	0	0	0	0	0	9	0	0	3	0	0	6
motu396	Eukaryota	Fungi	Ascomycota	Saccharomycetes	Saccharomycetales	Debaryomycetaceae	Meyerozyma-Candida clade	Meyerozyma-Candida clade	0	0	0	0	0	2	0	0	0	20	0	0	27	0	0	0	0	18	0	0	0	4	8	0	0	0	0	13	45	0	0	0	0	0	57	0	0	5	0	0	30
motu1113	Eukaryota	Fungi	Ascomycota	Saccharomycetes	Saccharomycetales	Saccharomycetaceae	Saccharomyces	Saccharomyces	0	0	0	1	0	0	0	0	5	0	0	0	0	0	0	2	0	0	4	0	6	0	2	0	1	1	0	0	0	0	1	0	2	0	3	56	0	1	0	0	1
jotu228	Eukaryota	Fungi	Ascomycota	Saccharomycetes	Saccharomycetales	Saccharomycetaceae	Nakaseomyces-Candida clade	Nakaseomyces-Candida clade	0	0	0	0	0	0	65	0	0	0	0	0	0	0	0	0	0	0	0	0	0	0	1	0	0	0	0	0	3	0	0	0	0	0	3	44	0	1	0	0	13
jotu83	Eukaryota	Fungi	Ascomycota	Saccharomycetes	Saccharomycetales	Saccharomycetaceae	Nakaseomyces-Candida clade	Nakaseomyces-Candida clade	0	0	0	0	0	0	150	0	2	0	1	0	0	0	0	5	0	0	8	2	7	1	7	1	1	0	0	5	6	0	0	0	2	1	9	171	0	2	0	1	22
motu1268	Eukaryota	Fungi	Ascomycota	Saccharomycetes	Saccharomycetales	Saccharomycetaceae	Eremothecium	Eremothecium	0	0	0	0	0	0	0	0	0	30	0	0	0	0	0	0	0	0	0	0	0	0	0	0	0	0	0	0	0	0	0	0	0	0	0	0	0	0	0	0	0
jotu59	Eukaryota	Fungi	Ascomycota	Saccharomycetes	Saccharomycetales	Saccharomycetaceae	Nakaseomyces-Candida clade	Nakaseomyces-Candida clade	0	0	0	0	0	0	152	0	1	0	0	0	0	0	0	5	0	0	3	1	4	1	5	2	0	0	0	0	5	0	1	0	1	0	7	147	0	4	0	0	34
jotu495	Eukaryota	Fungi	Ascomycota	Saccharomycetes	Saccharomycetales	Saccharomycetaceae	Nakaseomyces-Candida clade	Nakaseomyces-Candida clade	0	0	0	0	0	0	163	0	0	0	0	0	1	0	0	0	0	0	0	0	0	0	2	0	0	0	0	0	0	0	0	0	0	0	5	128	0	3	0	1	31
motu447	Eukaryota	Fungi	Ascomycota	Saccharomycetes	Saccharomycetales	Saccharomycetaceae	Saccharomyces	Saccharomyces	0	0	0	3	0	0	0	0	7	0	4	0	0	0	9	43	0	11	69	38	72	1	45	15	18	2	0	16	12	0	8	0	8	1	24	296	1	2	0	1	0
motu1275	Eukaryota	Fungi	Ascomycota	Saccharomycetes	Saccharomycetales	Pichiaceae	Ogataea-Candida clade	Ogataea-Candida clade	0	0	0	0	0	0	0	0	0	0	0	0	0	0	0	0	0	0	0	0	0	0	0	0	0	0	0	0	0	0	0	0	0	0	0	0	0	0	0	0	0
motu1103	Eukaryota	Fungi	Ascomycota	Saccharomycetes	Saccharomycetales	Phaffomycetaceae	Wickerhamomyces-Candida clade	Wickerhamomyces-Candida clade	0	0	0	0	0	0	0	0	0	0	0	0	0	0	0	2	0	1	3	2	5	2	5	1	1	0	0	9	2	0	0	0	0	0	0	0	0	0	0	0	0
motu1142	Eukaryota	Fungi	Ascomycota	Saccharomycetes	Saccharomycetales	Phaffomycetaceae	Cyberlindnera-Candida clade	Cyberlindnera-Candida clade	0	0	0	0	0	0	0	0	0	0	0	0	0	0	0	0	0	0	0	0	0	0	0	0	0	0	0	0	27	0	0	0	0	0	0	0	0	0	0	0	0
motu1198	Eukaryota	Fungi	Ascomycota	Saccharomycetes	Saccharomycetales	Phaffomycetaceae	Wickerhamomyces	Wickerhamomyces	0	0	0	0	0	0	0	0	0	19	0	0	0	0	0	0	0	0	0	71	0	0	0	0	0	0	0	0	0	0	0	0	29	0	0	0	0	0	0	0	0
motu302	Eukaryota	Fungi	Ascomycota	Saccharomycetes	Saccharomycetales	Metschnikowiaceae	Kodamaea	Kodamaea	0	0	0	0	0	0	454	0	0	8	0	0	101	0	0	0	0	0	0	109	0	0	0	0	0	0	0	0	0	0	0	0	0	0	160	0	0	0	7	5	0
motu1194	Eukaryota	Fungi	Ascomycota	Saccharomycetes	Saccharomycetales	Debaryomycetaceae	Candida-Lodderomyces clade	Candida-Lodderomyces clade	0	1	0	142	0	0	2	3	0	4	1	0	1	0	2	1	0	0	1	0	0	0	0	0	0	3	25	0	1	1	0	0	0	7	5	5	0	0	1	0	5
jotu152	Eukaryota	Fungi	Ascomycota	Saccharomycetes	Saccharomycetales	Debaryomycetaceae	Candida-Lodderomyces clade	Candida-Lodderomyces clade	0	29	0	1126	0	0	10	209	0	34	3	0	125	0	14	70	1	1	28	8	6	0	0	9	1	9	3106	6	43	5	1	30	6	53	317	158	1	2	2	0	43
jotu493	Eukaryota	Fungi	Ascomycota	Saccharomycetes	Saccharomycetales	Debaryomycetaceae	Candida-Lodderomyces clade	Candida-Lodderomyces clade	0	30	0	839	0	1	14	403	0	37	0	0	207	0	14	64	0	1	41	5	14	1	0	4	2	47	3921	6	27	6	4	45	8	41	486	154	3	2	2	0	73
motu494	Eukaryota	Fungi	Ascomycota	Saccharomycetes	Saccharomycetales	Debaryomycetaceae	Candida-Lodderomyces clade	Candida-Lodderomyces clade	0	16	0	377	0	0	45	69	0	11	1	0	36	0	6	34	0	0	48	1	3	1	0	3	1	247	883	1	16	2	1	7	4	24	91	67	1	1	1	0	18
jotu123	Eukaryota	Fungi	Ascomycota	Saccharomycetes	Saccharomycetales	Debaryomycetaceae	Candida-Lodderomyces clade	Candida-Lodderomyces clade	0	16	0	598	0	1	59	196	0	20	1	0	79	0	5	36	0	1	41	2	5	1	1	4	3	242	1855	3	16	3	1	27	4	36	226	111	2	2	1	1	34
motu554	Eukaryota	Fungi	Ascomycota	Saccharomycetes	Saccharomycetales	Debaryomycetaceae	Candida-Lodderomyces clade	Candida-Lodderomyces clade	0	6	0	138	0	0	23	43	0	5	0	0	21	0	0	15	1	0	36	1	2	0	0	1	0	166	648	2	3	1	1	2	1	8	42	25	1	0	1	0	6
jotu552	Eukaryota	Fungi	Ascomycota	Saccharomycetes	Saccharomycetales	Incertae Sedis	Candida	Candida	0	0	0	0	0	0	0	0	0	0	0	0	0	0	0	0	0	0	0	0	0	0	0	0	0	0	0	0	0	0	0	0	0	0	0	0	0	0	0	0	1
jotu685	Eukaryota	Fungi	Ascomycota	Saccharomycetes	Saccharomycetales	Incertae Sedis	Candida	Candida	0	0	0	0	0	0	0	0	0	0	0	0	0	0	0	0	0	0	0	0	0	0	0	0	0	0	0	0	0	0	0	0	0	0	0	0	0	0	0	0	1
jotu665	Eukaryota	Fungi	Ascomycota	Saccharomycetes	Saccharomycetales	Incertae Sedis	Candida	Candida	0	0	0	0	0	0	0	0	0	0	0	0	0	0	0	0	0	0	0	0	0	0	0	0	0	0	0	0	0	0	0	0	0	0	0	0	0	0	0	0	0
motu271	Eukaryota	Fungi	Ascomycota	Saccharomycetes	Saccharomycetales	Incertae Sedis	Candida	Candida	0	0	0	0	0	0	0	0	0	0	0	0	0	0	0	0	0	0	0	0	0	0	0	0	0	0	0	0	0	0	0	0	0	0	0	0	0	0	0	0	4
motu1010	Eukaryota	Fungi	Ascomycota	Saccharomycetes	Saccharomycetales	Saccharomycetales	Sporopachydermia	Sporopachydermia	0	0	0	0	0	0	0	0	0	0	0	0	0	0	0	0	0	0	0	0	0	0	0	0	0	0	0	0	0	0	0	0	0	0	0	0	0	0	0	0	41
motu1584	Eukaryota	Fungi	Ascomycota	Saccharomycetes	Saccharomycetales	Saccharomycetales	Sporopachydermia	Sporopachydermia	0	0	0	0	0	0	0	0	0	0	0	0	0	0	0	0	0	0	0	0	0	0	0	0	0	0	0	0	0	0	0	0	0	0	0	0	0	0	0	0	0
motu1464	Eukaryota	Fungi	Ascomycota	Saccharomycetes	Saccharomycetales	Debaryomycetaceae	Candida-Lodderomyces clade	Candida-Lodderomyces clade	0	2	0	25	1	1	0	4	0	3	0	0	10	0	0	2	0	0	7	0	0	0	0	0	0	2	81	0	2	0	0	1	2	4	5	6	3	0	0	0	3
motu1705	Eukaryota	Fungi	Ascomycota	Saccharomycetes	Saccharomycetales	Debaryomycetaceae	Candida glaebosa clade	Candida glaebosa clade	0	0	0	0	0	0	0	0	0	0	0	0	0	0	0	0	0	0	0	0	0	0	0	0	0	0	0	0	0	0	0	0	0	0	0	0	0	0	0	0	0
jotu71	Eukaryota	Fungi	Ascomycota	Saccharomycetes	Saccharomycetales	Debaryomycetaceae	Candida-Lodderomyces clade	Candida-Lodderomyces clade	0	14	0	944	0	1	182	144	0	28	2	0	82	0	6	45	0	2	66	3	3	0	0	10	1	633	1183	4	12	4	1	26	3	56	189	171	1	2	2	0	29
jotu96	Eukaryota	Fungi	Ascomycota	Saccharomycetes	Saccharomycetales	Debaryomycetaceae	Candida-Lodderomyces clade	Candida-Lodderomyces clade	0	0	0	83	0	0	183	0	0	1	0	0	0	0	0	2	0	0	133	7	0	0	0	1	0	1103	4	0	0	2	0	0	1	6	0	50	0	0	0	0	2
motu5	Eukaryota	Fungi	Ascomycota	Saccharomycetes	Saccharomycetales	Debaryomycetaceae	Candida-Lodderomyces clade	Candida-Lodderomyces clade	0	340	1	17560	3	21	2509	2606	15	451	33	0	1159	0	157	982	2	18	2077	119	97	3	8	137	21	11135	37039	80	440	96	18	243	90	970	4064	2336	48	24	32	6	795
jotu292	Eukaryota	Fungi	Ascomycota	Saccharomycetes	Saccharomycetales	Debaryomycetaceae	Candida-Lodderomyces clade	Candida-Lodderomyces clade	0	13	0	563	0	1	106	114	2	21	3	0	57	0	5	37	0	1	58	5	1	0	1	3	1	462	1092	4	12	2	0	13	2	24	152	86	3	0	2	0	21
jotu78	Eukaryota	Fungi	Ascomycota	Saccharomycetes	Saccharomycetales	Debaryomycetaceae	Candida-Lodderomyces clade	Candida-Lodderomyces clade	0	12	0	708	0	0	192	33	2	13	1	0	20	0	4	44	0	0	90	5	1	0	2	5	1	698	316	3	15	1	0	3	2	41	39	91	0	0	1	0	15
jotu199	Eukaryota	Fungi	Ascomycota	Saccharomycetes	Saccharomycetales	Debaryomycetaceae	Candida-Lodderomyces clade	Candida-Lodderomyces clade	0	9	0	519	0	1	101	111	0	15	1	0	51	0	5	28	0	1	63	3	4	0	0	5	0	416	959	3	9	2	1	12	1	24	143	95	1	2	0	0	22
jotu49	Eukaryota	Fungi	Ascomycota	Saccharomycetes	Saccharomycetales	Debaryomycetaceae	Candida-Lodderomyces clade	Candida-Lodderomyces clade	0	2	0	665	0	0	118	0	2	5	1	0	2	0	3	29	0	0	69	3	0	0	0	3	0	485	1	0	11	1	0	0	6	39	7	91	0	0	1	0	10
jotu404	Eukaryota	Fungi	Ascomycota	Saccharomycetes	Saccharomycetales	Pichiaceae	Ogataea-Candida clade	Ogataea-Candida clade	0	0	0	0	0	0	0	0	0	0	0	0	0	0	0	0	0	0	0	0	0	0	0	0	0	0	0	0	0	0	0	0	0	0	0	0	0	0	0	0	0
motu114	Eukaryota	Fungi	Ascomycota	Saccharomycetes	Saccharomycetales	Pichiaceae	Ogataea-Candida clade	Ogataea-Candida clade	0	0	0	0	0	0	0	0	0	0	0	0	0	0	0	0	0	0	0	0	0	0	0	0	0	0	0	0	0	0	0	0	0	0	0	0	0	0	0	0	0
jotu348	Eukaryota	Fungi	Ascomycota	Saccharomycetes	Saccharomycetales	Pichiaceae	Ogataea-Candida clade	Ogataea-Candida clade	0	0	0	0	0	0	0	0	0	0	0	0	0	0	0	0	0	0	0	0	0	0	0	0	0	0	0	0	0	0	0	0	0	0	0	0	0	0	0	0	0
motu1579	Eukaryota	Fungi	Ascomycota	Saccharomycetes	Saccharomycetales	Phaffomycetaceae	Cyberlindnera-Candida clade	Cyberlindnera-Candida clade	0	0	0	0	0	0	0	0	0	0	0	0	0	0	0	0	0	0	0	0	0	0	0	0	0	0	0	0	0	0	0	0	0	0	0	0	0	0	0	0	0
motu1818	Eukaryota	Fungi	Ascomycota	Saccharomycetes	Saccharomycetales	Pichiaceae	Pichia	Pichia	0	0	0	0	0	0	0	0	0	4	0	0	0	0	0	0	0	0	0	0	0	0	0	0	0	0	0	0	0	0	0	0	0	0	0	0	0	0	0	0	0
jotu668	Eukaryota	Fungi	Ascomycota	Saccharomycetes	Saccharomycetales	Pichiaceae	Pichia	Pichia	0	0	0	0	0	0	0	0	0	0	0	0	0	0	0	0	0	2	0	0	0	0	0	0	0	0	0	0	0	0	0	0	0	0	0	0	0	0	0	0	2
jotu202	Eukaryota	Fungi	Ascomycota	Saccharomycetes	Saccharomycetales	Pichiaceae	Pichia	Pichia	0	0	0	6	0	0	6	0	0	0	0	0	0	0	3	0	0	1	0	0	0	8	0	1	0	0	0	1	0	0	0	0	0	0	215	9	0	0	0	2	4
jotu519	Eukaryota	Fungi	Ascomycota	Saccharomycetes	Saccharomycetales	Pichiaceae	Pichia	Pichia	0	0	0	6	0	0	1	0	0	0	0	0	0	0	0	0	0	0	0	0	0	9	0	0	0	0	0	0	0	0	0	0	0	0	82	0	0	0	0	0	0
jotu237	Eukaryota	Fungi	Ascomycota	Saccharomycetes	Saccharomycetales	Pichiaceae	Pichia	Pichia	0	0	0	7	0	0	3	0	0	0	0	0	0	0	3	0	0	0	0	0	0	16	0	0	0	1	0	3	0	0	0	0	0	0	210	15	1	0	0	5	1
jotu274	Eukaryota	Fungi	Ascomycota	Saccharomycetes	Saccharomycetales	Pichiaceae	Pichia	Pichia	0	0	0	4	0	0	9	0	0	0	0	0	0	0	2	0	0	0	0	0	0	9	0	1	0	0	0	1	0	0	0	0	0	0	191	10	0	0	0	0	9
motu44	Eukaryota	Fungi	Ascomycota	Saccharomycetes	Saccharomycetales	Pichiaceae	Pichia	Pichia	0	2	0	81	0	0	45	0	0	0	0	0	0	0	25	0	0	4	0	0	0	94	0	2	0	1	0	15	0	0	0	0	0	0	2238	77	1	0	0	14	30
jotu220	Eukaryota	Fungi	Ascomycota	Saccharomycetes	Saccharomycetales	Pichiaceae	Pichia	Pichia	0	0	0	0	0	0	13	0	22	125	25	0	0	0	19	0	0	0	1	1	1	1	0	8	1	27	0	65	4	0	0	319	10	0	555	0	0	0	0	121	52
motu533	Eukaryota	Fungi	Ascomycota	Saccharomycetes	Saccharomycetales	Pichiaceae	Pichia	Pichia	0	0	0	0	0	0	0	0	0	0	0	0	0	0	0	0	0	0	0	0	0	0	0	0	0	0	0	0	0	0	0	0	0	0	0	0	0	0	0	0	0
jotu113	Eukaryota	Fungi	Ascomycota	Saccharomycetes	Saccharomycetales	Pichiaceae	Pichia	Pichia	0	0	0	0	0	0	14	0	30	119	15	0	0	0	32	2	0	0	2	5	1	1	0	7	3	56	0	62	2	0	3	245	8	0	553	0	0	0	0	118	57
motu14	Eukaryota	Fungi	Ascomycota	Saccharomycetes	Saccharomycetales	Pichiaceae	Pichia	Pichia	0	0	0	0	0	1	156	0	328	1684	341	0	0	0	502	8	0	5	16	77	16	19	0	56	13	505	0	689	33	0	15	3709	173	0	8268	1	2	5	0	1885	912
jotu43	Eukaryota	Fungi	Ascomycota	Saccharomycetes	Saccharomycetales	Pichiaceae	Pichia	Pichia	0	0	0	0	0	0	17	0	48	187	33	0	0	0	27	1	0	1	1	6	2	3	0	5	1	37	0	77	4	0	2	536	10	0	846	0	0	0	0	221	82
jotu180	Eukaryota	Fungi	Ascomycota	Saccharomycetes	Saccharomycetales	Pichiaceae	Pichia	Pichia	0	0	0	0	0	0	4	0	12	50	12	0	0	0	18	0	0	0	1	3	0	1	0	3	2	11	0	28	1	0	0	141	3	0	264	0	0	0	0	51	29
jotu79	Eukaryota	Fungi	Ascomycota	Saccharomycetes	Saccharomycetales	Pichiaceae	Pichia	Pichia	0	0	0	0	0	0	15	0	42	210	51	0	0	0	37	1	0	0	0	2	1	3	0	9	0	54	0	71	5	0	1	497	14	0	915	0	1	0	0	200	85
motu829	Eukaryota	Fungi	Ascomycota	Saccharomycetes	Saccharomycetales	Pichiaceae	Pichia	Pichia	0	0	0	0	0	0	0	0	0	2	1	0	0	0	8	0	0	0	0	1	0	2	0	0	0	17	0	23	1	0	0	12	1	0	13	0	0	0	0	2	1
jotu681	Eukaryota	Fungi	Ascomycota	Saccharomycetes	Saccharomycetales	Pichiaceae	Pichia	Pichia	0	0	0	0	0	0	0	0	0	0	0	0	0	0	0	0	0	0	0	0	0	0	0	0	0	0	0	0	0	0	0	0	0	0	4	0	0	0	0	0	4
motu142	Eukaryota	Fungi	Ascomycota	Saccharomycetes	Saccharomycetales	Pichiaceae	Pichia	Pichia	0	0	0	0	0	0	0	0	0	0	0	0	0	0	0	0	0	5	0	0	0	0	0	0	0	0	0	0	0	0	0	0	0	0	0	0	0	0	0	0	42
jotu189	Eukaryota	Fungi	Ascomycota	Saccharomycetes	Saccharomycetales	Saccharomycodaceae	Hanseniaspora	Hanseniaspora	0	0	0	0	0	0	35	0	13	53	0	0	0	0	0	0	0	0	0	0	0	0	0	0	0	0	0	0	0	0	0	0	4	0	0	0	0	0	6	0	5
jotu233	Eukaryota	Fungi	Ascomycota	Saccharomycetes	Saccharomycetales	Saccharomycodaceae	Hanseniaspora	Hanseniaspora	0	0	0	0	0	0	21	0	10	38	0	0	0	0	0	0	0	0	0	0	0	0	0	0	0	0	0	1	0	0	0	0	2	0	0	0	0	0	4	0	2
motu64	Eukaryota	Fungi	Ascomycota	Saccharomycetes	Saccharomycetales	Saccharomycodaceae	Hanseniaspora	Hanseniaspora	0	0	0	0	0	1	344	0	139	584	0	0	0	0	0	7	0	0	0	0	0	0	0	6	0	0	0	9	0	0	0	0	56	0	0	0	0	2	80	0	24
jotu322	Eukaryota	Fungi	Ascomycota	Saccharomycetes	Saccharomycetales	Saccharomycodaceae	Hanseniaspora	Hanseniaspora	0	0	0	0	0	0	35	0	10	50	0	0	0	0	0	1	0	0	0	0	0	0	0	1	0	0	0	1	0	0	0	0	3	0	0	0	0	0	4	0	1
jotu214	Eukaryota	Fungi	Ascomycota	Saccharomycetes	Saccharomycetales	Saccharomycodaceae	Hanseniaspora	Hanseniaspora	0	0	0	0	0	0	25	0	8	55	0	0	0	0	0	0	0	0	0	0	0	2	0	0	0	0	0	1	0	0	0	0	7	0	0	0	0	0	6	0	3
jotu550	Eukaryota	Fungi	Ascomycota	Saccharomycetes	Saccharomycetales	Saccharomycodaceae	Hanseniaspora	Hanseniaspora	0	0	0	0	0	0	18	0	6	32	0	0	0	0	0	0	0	0	0	0	0	0	0	0	0	0	0	1	0	0	0	0	5	0	0	0	0	0	3	0	0
jotu31	Eukaryota	Fungi	Ascomycota	Saccharomycetes	Saccharomycetales	Saccharomycetaceae	Saccharomyces	Saccharomyces	0	0	0	26	0	0	5	0	111	2	25	0	0	1	23	190	0	37	220	127	299	23	206	56	72	10	0	68	62	0	55	0	107	21	296	3592	8	20	0	5	4
motu398	Eukaryota	Fungi	Ascomycota	Saccharomycetes	Saccharomycetales	Saccharomycetaceae	Nakaseomyces-Candida clade	Nakaseomyces-Candida clade	0	0	0	0	0	0	875	0	0	0	0	0	0	0	0	0	0	0	0	0	0	0	18	0	0	0	0	0	11	0	0	0	0	0	45	771	0	22	0	3	189
motu807	Eukaryota	Fungi	Ascomycota	Saccharomycetes	Saccharomycetales	Saccharomycetaceae	Kazachstania	Kazachstania	0	0	0	0	0	0	0	0	0	0	0	0	0	0	0	0	0	0	9	5	0	0	0	1	0	0	0	2	1	0	0	0	2	0	3	31	0	0	0	0	0
motu1450	Eukaryota	Fungi	Ascomycota	Saccharomycetes	Saccharomycetales	Phaffomycetaceae	Wickerhamomyces-Candida clade	Wickerhamomyces-Candida clade	0	0	0	0	0	0	0	0	0	0	0	0	0	0	0	0	0	13	0	0	0	0	0	0	0	0	0	3	0	0	0	0	0	0	0	0	0	0	0	0	0
jotu421	Eukaryota	Fungi	Ascomycota	Saccharomycetes	Saccharomycetales	Dipodascaceae	Geotrichum	Geotrichum	0	0	0	0	0	0	0	0	0	0	0	0	0	0	0	47	0	0	0	0	0	0	0	0	0	0	0	0	0	0	0	0	0	0	0	0	0	0	0	2	1
motu710	Eukaryota	Fungi	Ascomycota	Saccharomycetes	Saccharomycetales	Dipodascaceae	Geotrichum	Geotrichum	0	0	0	0	0	0	0	0	0	0	0	0	0	0	0	0	0	0	0	0	0	0	0	0	0	40	0	0	0	0	0	0	0	0	0	0	0	0	0	0	0
jotu140	Eukaryota	Fungi	Ascomycota	Saccharomycetes	Saccharomycetales	Dipodascaceae	Geotrichum	Geotrichum	0	0	0	0	0	0	0	0	0	0	0	0	0	0	0	172	0	0	0	0	0	0	0	0	0	0	0	0	0	0	0	0	0	0	0	0	0	0	0	1	3
jotu158	Eukaryota	Fungi	Ascomycota	Saccharomycetes	Saccharomycetales	Dipodascaceae	Geotrichum	Geotrichum	0	0	0	0	0	0	0	0	0	0	0	0	0	1	0	200	0	0	0	0	0	0	0	0	0	1	0	0	0	0	0	0	0	0	0	0	0	0	0	1	6
motu53	Eukaryota	Fungi	Ascomycota	Saccharomycetes	Saccharomycetales	Dipodascaceae	Geotrichum	Geotrichum	0	0	0	0	0	0	0	0	0	0	0	0	0	5	7	1731	0	0	0	0	0	0	0	0	1	6	0	0	0	0	0	0	0	0	0	0	0	0	0	24	40
jotu250	Eukaryota	Fungi	Ascomycota	Saccharomycetes	Saccharomycetales	Dipodascaceae	Geotrichum	Geotrichum	0	0	0	0	0	0	0	0	0	0	0	0	0	1	2	131	0	0	0	0	0	0	0	0	0	1	0	0	0	0	0	0	0	0	0	0	0	0	0	0	2
jotu196	Eukaryota	Fungi	Ascomycota	Saccharomycetes	Saccharomycetales	Dipodascaceae	Geotrichum	Geotrichum	0	0	0	0	0	0	0	0	0	0	0	0	0	0	3	146	0	0	0	0	0	0	0	0	0	0	0	0	0	0	0	0	0	0	0	0	0	0	0	1	5
jotu736	Eukaryota	Fungi	Ascomycota	Saccharomycetes	Saccharomycetales	Dipodascaceae	Geotrichum	Geotrichum	0	0	0	0	0	0	0	0	0	0	0	0	0	0	2	60	0	0	0	0	0	0	0	0	0	1	0	0	0	0	0	0	0	0	0	0	0	0	0	2	1
motu1236	Eukaryota	Fungi	Ascomycota	Dothideomycetes	Pleosporales	Sporormiaceae	Preussia	Preussia	0	0	0	0	0	0	0	0	0	0	0	0	0	0	0	0	0	0	0	0	0	0	0	0	0	0	0	0	0	0	0	0	0	0	0	0	0	0	0	0	0
motu1489	Eukaryota	Fungi	Ascomycota	Dothideomycetes	Pleosporales	Sporormiaceae	Preussia	Preussia	0	0	0	0	0	0	0	0	0	0	0	0	0	0	0	1	0	0	0	0	0	0	0	0	0	0	0	0	0	0	0	0	0	0	0	0	0	0	0	0	0
jotu154	Eukaryota	Fungi	Ascomycota	Pezizomycetes	Pezizales	Ascodesmidaceae	Cephaliophora	Cephaliophora	0	0	0	0	0	0	0	0	0	1	0	0	0	0	0	0	1890	0	0	0	0	0	0	0	0	0	0	0	0	0	0	0	0	0	0	0	0	0	0	0	0
jotu226	Eukaryota	Fungi	Ascomycota	Pezizomycetes	Pezizales	Ascodesmidaceae	Cephaliophora	Cephaliophora	0	0	0	0	0	0	0	0	0	5	0	0	0	0	0	0	1430	0	0	0	0	0	0	0	0	0	0	0	0	0	0	0	0	0	0	0	0	0	0	0	0
motu98	Eukaryota	Fungi	Ascomycota	Pezizomycetes	Pezizales	Ascodesmidaceae	Cephaliophora	Cephaliophora	0	0	0	0	0	0	0	0	0	27	0	0	0	0	0	0	9625	0	0	0	0	0	0	0	0	0	0	1	0	0	0	0	0	0	0	0	0	0	0	0	0
jotu252	Eukaryota	Fungi	Ascomycota	Pezizomycetes	Pezizales	Ascodesmidaceae	Cephaliophora	Cephaliophora	0	0	0	0	0	0	0	0	0	2	0	0	0	0	0	0	1787	0	0	0	0	0	0	0	0	0	0	0	0	0	0	0	0	0	0	0	0	0	0	0	0
jotu320	Eukaryota	Fungi	Ascomycota	Pezizomycetes	Pezizales	Ascodesmidaceae	Cephaliophora	Cephaliophora	0	0	0	0	0	0	0	0	0	4	0	0	0	0	0	0	1380	0	0	0	0	0	0	0	0	0	0	0	0	0	0	0	0	0	0	0	0	0	0	0	0
motu1673	Eukaryota	Fungi	Ascomycota	Pezizomycetes	Pezizales	Ascodesmidaceae	Cephaliophora	Cephaliophora	0	0	0	0	0	0	0	0	0	0	0	0	0	0	0	0	182	0	0	0	0	0	0	0	0	0	0	0	0	0	0	0	0	0	0	0	0	0	0	0	0
jotu400	Eukaryota	Fungi	Ascomycota	Schizosaccharomycetes	Schizosaccharomycetales	Schizosaccharomycetaceae	Schizosaccharomyces	Schizosaccharomyces	0	0	0	0	0	0	0	0	0	0	0	0	95	0	0	0	0	0	0	0	0	0	0	0	0	0	0	0	0	0	0	0	0	0	0	0	0	0	0	0	0
jotu76	Eukaryota	Fungi	Ascomycota	Schizosaccharomycetes	Schizosaccharomycetales	Schizosaccharomycetaceae	Schizosaccharomyces	Schizosaccharomyces	0	0	0	0	0	0	0	0	0	0	0	0	246	0	0	0	0	0	0	0	0	0	0	0	0	0	0	0	0	0	0	0	0	0	0	0	0	0	0	0	0
jotu85	Eukaryota	Fungi	Ascomycota	Schizosaccharomycetes	Schizosaccharomycetales	Schizosaccharomycetaceae	Schizosaccharomyces	Schizosaccharomyces	0	0	0	0	0	0	0	0	0	0	0	0	1	0	0	0	0	0	0	0	0	0	0	0	0	0	0	0	0	0	0	0	0	0	0	0	0	0	0	0	0
jotu338	Eukaryota	Fungi	Ascomycota	Eurotiomycetes	Eurotiales	Trichocomaceae	Talaromyces	Talaromyces	1	3	0	0	0	0	0	102	1	0	0	0	1	0	0	1	0	3	0	4	0	0	1	0	1	3	0	4	0	123	1024	0	0	1	0	0	1	0	0	4	0
jotu91	Eukaryota	Fungi	Ascomycota	Eurotiomycetes	Eurotiales	Aspergillaceae	Penicillium	Penicillium	6	5	0	0	0	2	0	275	1	2	2	0	4	0	1	1	0	4	0	10	0	0	1	0	1	4	0	3	0	365	3749	0	0	0	0	0	0	0	1	10	0
jotu58	Eukaryota	Fungi	Ascomycota	Eurotiomycetes	Eurotiales	Aspergillaceae	Penicillium	Penicillium	7	2	0	0	0	4	0	381	2	5	2	0	7	0	0	6	0	12	0	14	0	0	2	1	1	0	0	5	0	419	4116	1	0	3	0	1	0	0	4	9	0
jotu70	Eukaryota	Fungi	Ascomycota	Eurotiomycetes	Eurotiales	Aspergillaceae	Penicillium	Penicillium	4	2	0	0	1	0	0	254	1	2	1	0	0	0	0	2	0	7	0	21	0	1	2	0	0	0	0	11	0	213	1176	1	0	5	0	0	1	0	2	5	0
motu52	Eukaryota	Fungi	Ascomycota	Eurotiomycetes	Eurotiales	Aspergillaceae	Penicillium	Penicillium	31	12	0	2	0	16	1	1815	5	13	7	1	11	0	1	4	0	58	0	95	0	1	6	3	3	6	1	30	2	1752	11347	6	4	20	2	1	5	2	10	52	0
jotu62	Eukaryota	Fungi	Ascomycota	Eurotiomycetes	Eurotiales	Aspergillaceae	Penicillium	Penicillium	8	4	0	0	0	3	0	397	0	5	1	0	4	0	0	2	0	6	0	10	0	2	0	1	0	2	0	7	0	350	2709	1	0	1	1	0	1	0	1	12	0
jotu136	Eukaryota	Fungi	Ascomycota	Eurotiomycetes	Eurotiales	Aspergillaceae	Penicillium	Penicillium	3	1	0	0	0	0	0	295	0	5	2	0	2	0	0	2	0	4	0	9	0	0	1	0	1	2	0	5	0	293	2700	0	0	4	2	1	1	0	1	8	0
motu787	Eukaryota	Fungi	Ascomycota	Eurotiomycetes	Eurotiales	Aspergillaceae	Penicillium	Penicillium	0	0	0	0	0	0	0	61	0	0	0	0	0	0	0	0	0	3	0	1	0	1	0	0	0	0	0	0	0	45	398	1	0	0	0	0	1	0	0	2	0
motu1556	Eukaryota	Fungi	Ascomycota	Orbiliomycetes	Orbiliales	Orbiliaceae	Arthrobotrys	Arthrobotrys	0	0	0	0	0	0	0	0	0	0	0	0	0	0	0	0	0	0	0	0	0	0	0	0	0	0	0	0	0	0	0	0	0	0	0	0	0	0	0	0	0
motu1871	Eukaryota	Stramenopiles	Ochrophyta	Phaeophyceae	Phaeophyceae	Phaeophyceae	Phaeophyceae	Phaeophyceae	0	0	0	0	0	0	0	0	0	0	0	0	1	0	1	0	0	0	0	0	0	0	0	0	0	1	0	0	0	0	0	0	0	0	0	0	0	0	0	0	0
motu499	Eukaryota	Fungi	Ascomycota	Pezizomycetes	Pezizales	Pezizaceae	Pachyella	Pachyella	0	0	0	0	0	0	0	0	0	0	0	0	0	0	0	0	0	0	0	0	0	0	0	0	0	0	0	0	0	0	0	0	0	0	0	0	0	0	0	0	0
motu716	Eukaryota	Fungi	Basidiomycota	Wallemiomycetes	Wallemiales	Incertae Sedis	Wallemia	Wallemia	0	0	0	0	0	0	0	0	0	0	0	0	0	0	0	0	0	67	0	0	0	0	0	0	0	0	0	0	0	0	0	0	0	0	0	0	0	0	0	0	11
motu465	Eukaryota	Fungi	Basidiomycota	Wallemiomycetes	Wallemiales	Incertae Sedis	Wallemia	Wallemia	0	0	0	0	0	0	0	0	0	0	0	0	0	0	0	0	0	0	0	0	0	0	0	0	0	0	0	0	0	0	0	0	0	0	0	0	0	0	0	0	403
jotu715	Eukaryota	Fungi	Basidiomycota	Wallemiomycetes	Wallemiales	Incertae Sedis	Wallemia	Wallemia	0	0	0	0	0	0	385	0	0	7	0	0	0	0	0	0	0	0	0	0	0	0	0	0	0	35	0	0	0	0	0	0	0	0	0	0	0	0	0	0	0
motu242	Eukaryota	Fungi	Basidiomycota	Wallemiomycetes	Wallemiales	Incertae Sedis	Wallemia	Wallemia	0	0	0	0	0	0	3573	0	0	30	0	0	0	0	0	0	0	0	0	0	0	0	0	0	0	305	0	0	0	0	0	0	0	0	0	0	0	0	0	0	0
motu768	Eukaryota	Fungi	Basidiomycota	Wallemiomycetes	Wallemiales	Incertae Sedis	Wallemia	Wallemia	0	0	0	0	0	0	0	0	0	0	0	0	0	94	0	0	0	0	0	0	0	0	0	0	0	0	0	0	0	0	0	0	0	0	0	0	0	0	0	0	0
jotu211	Eukaryota	Fungi	Basidiomycota	Wallemiomycetes	Wallemiales	Incertae Sedis	Wallemia	Wallemia	3	0	0	0	0	0	20	0	0	1	2	0	85	1	2	1	0	987	0	0	0	0	18	0	49	24	0	0	11	0	0	0	0	10	2	0	0	0	5	0	3
jotu540	Eukaryota	Fungi	Basidiomycota	Wallemiomycetes	Wallemiales	Incertae Sedis	Wallemia	Wallemia	2	0	0	0	0	0	20	0	0	3	2	0	98	1	0	2	0	496	0	0	0	0	12	0	34	22	0	0	14	0	0	0	0	9	7	0	0	0	1	0	6
motu1104	Eukaryota	Fungi	Basidiomycota	Wallemiomycetes	Wallemiales	Incertae Sedis	Wallemia	Wallemia	0	0	0	0	0	0	10	0	0	1	2	0	63	1	0	1	0	417	0	0	0	0	10	0	11	8	0	0	6	0	0	0	0	5	3	0	0	0	0	0	3
jotu284	Eukaryota	Fungi	Basidiomycota	Wallemiomycetes	Wallemiales	Incertae Sedis	Wallemia	Wallemia	2	0	0	0	0	0	27	0	0	4	10	0	158	0	1	1	0	701	0	0	0	0	16	0	26	30	0	1	15	0	0	0	0	15	5	0	0	0	0	0	5
jotu683	Eukaryota	Fungi	Basidiomycota	Wallemiomycetes	Wallemiales	Incertae Sedis	Wallemia	Wallemia	3	0	0	0	0	0	22	0	0	3	5	0	123	1	1	0	0	430	0	0	0	0	13	0	30	15	0	0	6	0	0	0	0	8	9	0	0	0	0	0	4
jotu305	Eukaryota	Fungi	Basidiomycota	Wallemiomycetes	Wallemiales	Incertae Sedis	Wallemia	Wallemia	3	0	0	0	0	0	28	0	0	2	8	0	162	0	1	2	0	524	0	0	0	0	18	0	38	12	0	0	9	0	0	0	0	5	7	0	0	0	2	0	3
jotu312	Eukaryota	Fungi	Basidiomycota	Wallemiomycetes	Wallemiales	Incertae Sedis	Wallemia	Wallemia	1	0	0	0	0	0	5	0	0	4	3	0	66	0	0	0	0	300	0	0	0	0	12	0	21	11	0	0	7	0	0	0	0	2	9	0	0	0	1	0	4
motu60	Eukaryota	Fungi	Basidiomycota	Wallemiomycetes	Wallemiales	Incertae Sedis	Wallemia	Wallemia	57	0	0	0	0	0	504	0	0	45	98	0	2260	22	11	17	0	13893	0	0	0	0	190	2	775	347	1	5	246	0	0	0	0	229	107	0	1	0	29	0	77
motu783	Eukaryota	Fungi	Basidiomycota	Tremellomycetes	Trichosporonales	Trichosporonaceae	Cutaneotrichosporon	Cutaneotrichosporon	0	0	0	0	0	0	0	0	0	0	0	0	0	0	0	0	260	0	0	0	0	0	0	0	0	0	0	0	6	0	0	0	0	0	0	0	0	0	0	0	0
jotu42	Eukaryota	Fungi	Basidiomycota	Tremellomycetes	Trichosporonales	Trichosporonaceae	Trichosporon	Trichosporon	0	0	0	0	0	0	12	0	0	0	0	0	24	0	0	40	3	0	0	0	0	0	0	0	0	0	0	0	13	0	0	0	0	0	0	0	0	0	0	0	0
jotu77	Eukaryota	Fungi	Basidiomycota	Tremellomycetes	Trichosporonales	Trichosporonaceae	Trichosporon	Trichosporon	0	0	0	0	0	0	27	0	0	0	0	0	36	0	0	71	3	0	0	0	0	0	0	0	0	0	0	0	17	0	0	0	0	0	0	0	0	0	1	0	0
motu36	Eukaryota	Fungi	Basidiomycota	Tremellomycetes	Trichosporonales	Trichosporonaceae	Trichosporon	Trichosporon	0	0	0	0	0	0	108	0	0	0	0	0	173	0	0	216	11	0	0	0	0	0	0	0	0	0	0	0	74	0	0	0	0	0	0	0	2	0	5	0	0
jotu40	Eukaryota	Fungi	Basidiomycota	Tremellomycetes	Trichosporonales	Trichosporonaceae	Trichosporon	Trichosporon	0	0	0	0	0	0	19	0	0	0	0	0	30	0	0	33	0	0	0	0	0	0	0	0	0	0	0	0	13	0	0	0	0	0	0	0	0	0	1	0	0
jotu143	Eukaryota	Fungi	Basidiomycota	Tremellomycetes	Trichosporonales	Trichosporonaceae	Trichosporon	Trichosporon	0	0	0	0	0	0	16	0	0	0	0	0	30	0	0	26	2	0	0	0	0	0	0	0	0	0	0	0	10	0	0	0	0	0	0	0	0	0	1	0	0
motu801	Eukaryota	Fungi	Basidiomycota	Tremellomycetes	Trichosporonales	Trichosporonaceae	Trichosporon	Trichosporon	0	0	0	0	0	0	1	0	0	0	0	0	1	0	0	5	0	0	0	0	0	0	0	0	0	0	0	0	1	0	0	0	0	0	0	0	0	0	0	0	0
jotu287	Eukaryota	Fungi	Basidiomycota	Tremellomycetes	Trichosporonales	Trichosporonaceae	Trichosporon	Trichosporon	0	0	0	0	0	0	3	0	0	0	0	0	10	1	0	16	2	0	0	0	0	0	0	0	0	0	0	0	6	0	0	0	0	0	0	0	0	0	0	0	0
jotu137	Eukaryota	Fungi	Basidiomycota	Tremellomycetes	Trichosporonales	Trichosporonaceae	Trichosporon	Trichosporon	0	0	0	0	0	0	18	0	0	0	0	0	18	0	0	54	1	0	0	0	0	0	0	0	0	0	0	0	20	0	0	0	0	0	0	0	0	0	0	0	0
motu626	Eukaryota	Fungi	Basidiomycota	Tremellomycetes	Tremellales	Bulleribasidiaceae	Vishniacozyma	Vishniacozyma	0	0	0	0	0	0	0	0	0	7	0	0	0	0	0	35	0	11	0	0	0	0	0	0	0	0	0	0	0	0	0	0	0	0	15	0	0	5	0	0	6
motu999	Eukaryota	Fungi	Basidiomycota	Tremellomycetes	Tremellales	Tremellales	Tremellales	Tremellales	0	0	0	0	0	0	0	0	0	0	0	0	0	0	0	0	0	0	5	0	0	0	0	0	0	0	0	0	0	0	0	0	0	0	0	0	0	1	0	0	0
jotu241	Eukaryota	Fungi	Basidiomycota	Tremellomycetes	Filobasidiales	Filobasidiaceae	Naganishia	Naganishia	0	0	0	0	0	0	0	0	0	3	0	0	0	0	0	0	0	0	0	0	0	0	0	0	0	0	0	0	2	0	0	0	0	0	0	0	0	0	0	0	0
jotu112	Eukaryota	Fungi	Basidiomycota	Tremellomycetes	Filobasidiales	Filobasidiaceae	Naganishia	Naganishia	1	0	0	0	0	0	0	0	0	4	0	0	0	0	0	0	0	0	0	0	0	0	0	0	0	0	0	1	3	0	0	0	0	0	0	0	0	0	0	0	0
jotu197	Eukaryota	Fungi	Basidiomycota	Tremellomycetes	Filobasidiales	Filobasidiaceae	Naganishia	Naganishia	1	0	0	0	0	0	0	0	0	1	0	0	0	0	0	0	0	0	0	0	0	0	0	0	0	0	0	1	1	0	0	0	1	0	0	0	1	0	0	0	0
motu93	Eukaryota	Fungi	Basidiomycota	Tremellomycetes	Filobasidiales	Filobasidiaceae	Naganishia	Naganishia	1	0	0	0	0	0	0	0	0	20	0	0	0	0	0	0	0	0	0	0	0	0	0	0	0	0	0	7	13	0	1	0	0	0	0	0	1	12	0	0	0
jotu306	Eukaryota	Fungi	Basidiomycota	Tremellomycetes	Filobasidiales	Filobasidiaceae	Naganishia	Naganishia	0	0	0	0	0	0	0	0	0	2	0	0	0	0	0	0	0	0	0	0	0	0	0	0	0	0	0	0	0	0	0	0	0	0	0	0	0	1	0	0	0
motu1305	Eukaryota	Fungi	Basidiomycota	Tremellomycetes	Filobasidiales	Filobasidiaceae	Naganishia	Naganishia	0	0	0	0	0	0	0	0	0	0	0	0	0	0	0	0	0	0	0	0	0	0	0	0	0	0	0	1	0	0	0	0	0	0	0	0	0	0	0	0	0
jotu201	Eukaryota	Fungi	Basidiomycota	Tremellomycetes	Filobasidiales	Filobasidiaceae	Naganishia	Naganishia	0	0	0	0	0	0	0	0	0	2	0	0	0	0	0	0	0	0	0	0	0	0	0	0	0	0	0	0	0	0	0	0	0	0	0	0	0	0	0	0	0
motu1768	Eukaryota	Fungi	Basidiomycota	Tremellomycetes	Filobasidiales	Filobasidiaceae	Naganishia	Naganishia	0	0	0	0	0	0	0	0	0	1	0	0	0	0	0	0	0	0	0	0	0	0	0	0	0	0	0	0	0	0	0	0	0	0	0	0	0	0	0	0	0
motu696	Eukaryota	Fungi	Basidiomycota	Agaricomycetes	Corticiales	Corticiaceae	Sistotrema	Sistotrema	0	0	0	0	0	0	0	0	0	0	0	0	0	0	0	0	0	0	0	0	0	0	0	0	0	0	0	0	0	0	0	0	0	0	0	0	0	0	0	2	157
motu448	Eukaryota	Fungi	Basidiomycota	Agaricomycetes	Geastrales	Geastraceae	Sphaerobolus	Sphaerobolus	0	0	0	0	0	0	3	0	0	0	0	0	0	0	0	259	0	0	0	0	0	0	7	0	0	1	0	0	0	0	0	0	0	0	0	0	0	4	0	0	0
motu1817	Eukaryota	Fungi	Basidiomycota	Agaricomycetes	Agaricomycetes	Agaricomycetes	Agaricomycetes	Agaricomycetes	0	0	0	0	0	0	0	0	0	0	0	0	0	0	0	0	0	0	0	0	0	0	2	0	0	0	0	0	0	0	0	0	0	0	0	0	0	0	0	0	0
motu1221	Eukaryota	Fungi	Basidiomycota	Agaricomycetes	Agaricomycetes	Agaricomycetes	Agaricomycetes	Agaricomycetes	0	0	0	0	0	0	0	0	0	0	0	0	0	0	0	0	0	0	0	0	0	0	1	0	0	0	0	0	0	0	0	0	0	0	0	0	0	0	0	0	0
motu1459	Eukaryota	Fungi	Basidiomycota	Agaricomycetes	Hymenochaetales	Hymenochaetaceae	Inonotus	Inonotus	0	0	0	0	0	0	0	0	0	0	0	0	0	0	0	23	0	0	0	0	0	0	0	0	0	0	0	0	0	0	0	0	0	0	0	0	0	0	0	0	0
motu1776	Eukaryota	Fungi	Basidiomycota	Agaricomycetes	Hymenochaetales	Hymenochaetaceae	Tropicoporus	Tropicoporus	0	0	0	0	0	0	0	0	1	0	0	0	0	0	0	0	0	0	0	0	0	0	0	0	0	0	0	0	0	0	0	0	0	0	0	0	0	0	0	0	0
motu662	Eukaryota	Fungi	Basidiomycota	Agaricomycetes	Auriculariales	Exidiaceae	Exidiopsis	Exidiopsis	0	0	0	0	0	0	0	0	0	0	3	0	0	0	0	0	0	0	0	0	0	0	0	0	0	0	0	0	0	0	0	0	0	0	0	0	0	0	0	0	0
motu1027	Eukaryota	Fungi	Basidiomycota	Agaricomycetes	Sebacinales	Sebacinaceae	Craterocolla	Craterocolla	0	0	0	0	0	0	0	0	0	0	0	0	0	0	0	0	0	0	0	0	0	0	0	0	0	0	0	0	0	1	0	0	0	0	0	0	0	0	0	0	0
motu1244	Eukaryota	Fungi	Basidiomycota	Agaricomycetes	Corticiales	Corticiaceae	Phlebia	Phlebia	0	0	0	0	0	0	0	0	0	0	0	0	0	0	0	0	0	0	0	58	0	0	0	0	0	0	0	14	0	0	0	0	0	0	46	0	0	0	0	0	17
motu1384	Eukaryota	Fungi	Basidiomycota	Agaricomycetes	Polyporales	Polyporaceae	Spongipellis	Spongipellis	0	0	0	0	0	0	0	0	0	0	0	0	0	1	0	0	0	0	0	0	0	0	0	0	0	0	0	0	0	3	0	0	0	0	0	0	0	0	0	0	0
motu816	Eukaryota	Fungi	Basidiomycota	Agaricomycetes	Polyporales	Polyporales	Ganoderma	Ganoderma	1	0	0	77	0	0	12	0	5	35	0	0	0	48	0	16	0	0	0	2	0	0	0	0	0	0	0	0	0	127	12	0	0	248	42	65	0	0	20	1	27
motu1183	Eukaryota	Fungi	Basidiomycota	Agaricomycetes	Polyporales	Polyporaceae	Cerrena	Cerrena	0	0	0	0	0	0	0	0	0	1	0	0	0	0	0	0	0	0	0	0	0	0	0	0	0	0	0	0	80	0	0	0	0	0	0	0	0	0	0	0	0
motu929	Eukaryota	Fungi	Basidiomycota	Agaricomycetes	Boletales	Coniophoraceae	Coniophora	Coniophora	0	0	0	0	0	0	0	0	0	0	0	0	0	0	0	0	0	0	0	0	0	0	0	0	0	0	0	0	0	0	0	0	0	0	0	0	0	0	0	0	0
motu1051	Eukaryota	Fungi	Basidiomycota	Agaricomycetes	Polyporales	Incertae Sedis	Trametes	Trametes	0	0	0	0	0	0	0	0	0	0	0	0	0	0	0	0	0	0	0	0	1	0	0	0	0	0	0	0	0	0	0	0	0	0	0	0	0	0	0	0	74
motu683	Eukaryota	Fungi	Basidiomycota	Agaricomycetes	Corticiales	Corticiaceae	Hyphodontia	Hyphodontia	0	0	0	0	0	0	0	0	0	0	0	0	0	0	0	0	0	0	22	34	43	0	0	0	13	0	0	0	0	0	0	0	0	0	0	247	0	0	0	0	0
motu992	Eukaryota	Fungi	Basidiomycota	Agaricomycetes	Agaricomycetes	Agaricomycetes	Agaricomycetes	Agaricomycetes	0	0	0	0	0	0	0	0	0	0	0	0	0	0	0	0	0	0	0	0	0	0	0	0	0	0	0	0	0	0	0	0	0	0	0	0	0	0	0	0	0
motu1812	Eukaryota	Fungi	Basidiomycota	Agaricomycetes	Polyporales	Coriolaceae	Rigidoporus	Rigidoporus	0	0	0	0	0	0	0	0	0	0	0	0	0	0	0	0	0	0	0	0	0	0	0	0	0	0	0	0	0	0	0	0	0	0	0	0	0	0	0	0	0
motu1659	Eukaryota	Fungi	Basidiomycota	Agaricomycetes	Trechisporales	Hydnodontaceae	Trechispora	Trechispora	0	0	0	0	0	0	0	0	0	0	0	0	0	0	0	0	0	0	0	0	0	0	0	0	0	0	0	0	0	0	0	0	0	0	0	0	0	0	0	0	0
motu684	Eukaryota	Fungi	Basidiomycota	Agaricomycetes	Russulales	Russulales	Peniophora	Peniophora	0	0	0	0	0	0	10	0	0	0	0	0	0	0	2	0	0	0	0	0	0	0	1	0	0	0	0	0	0	3	0	0	0	0	4	0	0	0	0	0	0
motu863	Eukaryota	Fungi	Basidiomycota	Agaricomycetes	Russulales	Russulales	Peniophora	Peniophora	0	0	0	0	0	0	0	0	0	0	0	0	0	0	0	0	0	0	0	0	0	0	81	0	0	0	0	0	0	140	0	0	6	0	0	0	0	0	0	0	0
motu1386	Eukaryota	Fungi	Basidiomycota	Agaricomycetes	Agaricales	Schizophyllaceae	Schizophyllum	Schizophyllum	0	0	0	0	0	0	0	0	0	0	0	0	0	0	0	0	0	0	0	0	0	0	0	0	0	0	0	0	0	0	0	0	0	0	0	0	0	0	0	0	0
motu867	Eukaryota	Fungi	Basidiomycota	Agaricomycetes	Agaricales	Agaricales	Galerina	Galerina	0	0	0	0	0	0	0	0	0	0	0	0	0	0	0	0	0	0	0	0	0	0	0	0	0	0	0	0	0	137	0	0	0	0	0	0	0	0	0	0	0
motu1060	Eukaryota	Fungi	Basidiomycota	Agaricomycetes	Agaricales	Marasmiaceae	Moniliophthora	Moniliophthora	0	0	0	0	0	0	0	0	0	0	0	0	1	0	0	0	0	0	0	0	0	0	0	0	0	0	0	0	0	2	0	0	0	0	0	0	0	0	0	0	0
motu1658	Eukaryota	Fungi	Basidiomycota	Agaricomycetes	Agaricales	Tricholomataceae	Tricholomataceae	Tricholomataceae	0	0	0	0	0	0	0	0	0	0	0	0	0	0	0	0	0	0	0	0	0	0	0	0	0	0	0	0	0	0	0	0	0	0	0	0	0	0	0	0	0
motu824	Eukaryota	Fungi	Basidiomycota	Agaricomycetes	Agaricales	Agaricaceae	Agaricus	Agaricus	0	0	0	0	0	0	0	0	0	0	0	0	0	0	0	1	0	0	0	0	0	0	2	0	0	0	0	0	0	1	0	0	0	0	0	0	0	0	0	0	0
motu1040	Eukaryota	Fungi	Basidiomycota	Agaricomycetes	Agaricales	Physalacriaceae	Cylindrobasidium	Cylindrobasidium	0	0	0	0	0	0	0	0	0	0	0	0	0	0	0	0	0	2	0	0	11	0	10	0	0	0	0	0	12	0	0	0	63	0	0	0	0	0	0	0	0
motu429	Eukaryota	Fungi	Basidiomycota	Agaricomycetes	Agaricales	Agaricales	Calvatia	Calvatia	0	0	0	0	0	0	43	0	0	30	0	0	0	0	0	46	0	6	35	4	0	1	8	0	9	0	0	24	0	1	0	0	0	151	19	0	0	0	0	0	29
motu690	Eukaryota	Fungi	Basidiomycota	Agaricomycetes	Agaricales	Agaricales	Coprinopsis	Coprinopsis	0	0	0	0	0	0	0	0	0	0	0	0	0	0	0	0	0	0	0	0	0	0	0	0	0	0	0	0	0	0	0	0	0	278	0	0	0	0	0	0	0
motu1349	Eukaryota	Fungi	Basidiomycota	Agaricomycetes	Agaricales	Schizophyllaceae	Schizophyllum	Schizophyllum	0	0	0	0	0	0	0	0	0	0	0	0	0	1	0	0	0	0	0	0	0	0	0	0	0	0	0	0	0	0	0	0	0	0	0	0	0	0	0	0	0
motu805	Eukaryota	Fungi	Basidiomycota	Agaricomycetes	Boletales	Paxillaceae	Hydnomerulius	Hydnomerulius	0	0	0	0	0	0	0	0	0	0	0	0	0	0	0	0	0	0	0	0	0	0	0	0	0	0	0	0	0	0	0	0	0	1	0	0	0	0	0	0	0
jotu676	Eukaryota	Fungi	Basidiomycota	Cystobasidiomycetes	Cystobasidiales	Cystobasidiaceae	Cystobasidium	Cystobasidium	0	0	0	0	0	0	4	0	0	11	2	0	1	0	4	10	0	0	48	6	0	0	0	0	0	13	0	0	0	0	0	0	42	9	9	0	0	0	0	0	12
motu451	Eukaryota	Fungi	Basidiomycota	Cystobasidiomycetes	Cystobasidiales	Cystobasidiaceae	Cystobasidium	Cystobasidium	0	0	0	2	0	3	11	0	0	17	5	0	1	0	11	22	0	3	68	30	0	1	0	0	0	22	0	0	0	0	0	0	118	72	15	0	4	0	0	0	25
motu1026	Eukaryota	Fungi	Basidiomycota	Tritirachiomycetes	Tritirachiales	Tritirachiaceae	Tritirachium	Tritirachium	0	0	0	49	0	0	0	0	0	0	0	0	0	0	0	18	0	0	0	0	0	0	0	0	0	0	0	0	0	0	0	0	0	0	4	0	0	0	0	0	0
motu1833	Eukaryota	Fungi	Basidiomycota	Tritirachiomycetes	Tritirachiales	Tritirachiaceae	Paratritirachium	Paratritirachium	0	0	0	0	0	0	0	0	0	0	0	0	0	0	0	0	0	0	0	0	0	0	0	0	0	0	0	17	0	0	0	0	0	0	0	0	0	0	0	0	0
motu842	Eukaryota	Fungi	Basidiomycota	Agaricostilbomycetes	Agaricostilbales	Kondoaceae	Kondoa	Kondoa	0	0	0	0	0	0	0	0	0	0	0	0	0	0	0	0	0	0	0	0	0	0	0	0	0	0	0	0	0	0	0	0	0	0	0	0	0	0	0	0	0
motu1085	Eukaryota	Fungi	Basidiomycota	Agaricostilbomycetes	Agaricostilbales	Agaricostilbales	Agaricostilbales	Agaricostilbales	0	0	0	0	0	0	0	0	0	0	0	0	0	0	0	0	0	0	0	0	0	0	0	0	0	45	0	0	3	0	0	0	0	0	5	0	0	0	0	0	0
motu1841	Eukaryota	Fungi	Basidiomycota	Agaricostilbomycetes	Agaricostilbales	Agaricostilbales	Agaricostilbales	Agaricostilbales	0	0	0	0	0	0	0	0	0	0	0	0	0	0	0	0	0	0	0	0	0	0	0	0	0	66	0	0	6	0	0	0	0	0	0	0	0	0	0	0	0
motu1191	Eukaryota	Fungi	Basidiomycota	Microbotryomycetes	Incertae Sedis	Incertae Sedis	Curvibasidium	Curvibasidium	0	0	0	0	0	0	0	0	0	0	0	0	0	0	0	0	0	0	0	0	0	0	0	0	0	0	0	0	0	0	0	0	0	0	0	0	0	0	0	0	0
motu427	Eukaryota	Fungi	Basidiomycota	Microbotryomycetes	Sporidiobolales	Sporidiobolaceae	Sporidiobolus	Sporidiobolus	0	0	0	0	0	0	0	0	0	0	0	0	0	0	0	0	0	0	0	0	0	0	0	0	0	0	0	0	0	0	10	335	0	0	0	0	3	0	0	0	0
motu1852	Eukaryota	Fungi	Basidiomycota	Microbotryomycetes	Sporidiobolales	Sporidiobolaceae	Rhodotorula	Rhodotorula	0	0	0	0	0	0	0	0	0	0	0	0	0	0	0	0	0	0	0	0	0	6	0	0	0	0	0	2	0	0	0	0	0	0	0	0	0	0	0	0	0
jotu346	Eukaryota	Fungi	Basidiomycota	Microbotryomycetes	Sporidiobolales	Sporidiobolaceae	Rhodotorula	Rhodotorula	0	2	0	0	0	0	0	0	0	0	4	0	0	0	0	1	0	0	0	0	0	632	2	0	0	0	0	108	0	0	0	0	0	0	3	0	0	0	0	0	0
jotu367	Eukaryota	Fungi	Basidiomycota	Microbotryomycetes	Sporidiobolales	Sporidiobolaceae	Rhodotorula	Rhodotorula	0	0	0	0	0	0	0	0	0	0	5	0	0	0	0	2	0	0	0	0	0	714	0	0	0	0	0	130	0	0	0	0	0	0	5	0	0	0	0	0	0
jotu289	Eukaryota	Fungi	Basidiomycota	Microbotryomycetes	Sporidiobolales	Sporidiobolaceae	Rhodotorula	Rhodotorula	0	1	0	0	0	0	0	0	0	0	4	0	0	0	0	1	0	0	0	1	0	393	1	0	0	0	0	78	0	0	0	0	0	0	1	0	1	0	0	0	0
jotu487	Eukaryota	Fungi	Basidiomycota	Microbotryomycetes	Sporidiobolales	Sporidiobolaceae	Rhodotorula	Rhodotorula	0	3	0	0	0	0	0	0	0	0	10	0	0	0	0	3	0	0	0	3	1	713	0	0	0	0	0	131	0	0	0	0	0	0	12	0	0	0	0	0	0
motu187	Eukaryota	Fungi	Basidiomycota	Microbotryomycetes	Sporidiobolales	Sporidiobolaceae	Rhodotorula	Rhodotorula	0	25	0	0	0	0	0	0	0	0	21	0	0	0	0	9	0	0	0	6	8	1538	3	0	0	0	0	324	0	0	0	0	0	0	21	0	0	0	0	0	0
jotu486	Eukaryota	Fungi	Basidiomycota	Microbotryomycetes	Sporidiobolales	Sporidiobolaceae	Rhodotorula	Rhodotorula	0	4	0	0	0	0	0	0	0	0	3	0	0	0	0	1	0	0	0	1	0	666	0	0	0	0	0	96	0	0	0	0	0	0	3	0	1	0	0	0	0
jotu301	Eukaryota	Fungi	Basidiomycota	Pucciniomycetes	Pucciniales	Pucciniaceae	Puccinia	Puccinia	0	0	0	0	0	0	0	0	21	1	0	0	16	0	0	0	0	11	7	0	0	0	0	0	0	183	0	0	0	0	0	0	0	0	0	0	0	0	0	0	0
jotu100	Eukaryota	Fungi	Basidiomycota	Pucciniomycetes	Pucciniales	Pucciniaceae	Puccinia	Puccinia	3	0	0	0	0	0	0	0	17	0	0	0	8	0	0	0	0	10	5	0	0	0	0	0	0	402	0	0	0	0	0	0	0	0	0	0	0	0	0	0	0
jotu310	Eukaryota	Fungi	Basidiomycota	Pucciniomycetes	Pucciniales	Pucciniaceae	Puccinia	Puccinia	3	0	0	0	0	0	0	0	21	0	0	0	18	0	0	0	0	6	2	0	0	0	0	0	0	234	0	0	0	0	0	0	0	0	0	0	0	0	0	0	0
motu84	Eukaryota	Fungi	Basidiomycota	Pucciniomycetes	Pucciniales	Pucciniaceae	Puccinia	Puccinia	17	0	0	0	0	0	0	0	172	14	0	0	177	0	0	0	0	103	58	0	0	0	0	0	0	2546	0	0	0	0	0	0	0	0	0	0	0	0	0	0	0
jotu381	Eukaryota	Fungi	Basidiomycota	Pucciniomycetes	Pucciniales	Pucciniaceae	Puccinia	Puccinia	4	0	0	0	0	0	0	0	9	1	0	0	12	0	0	0	0	4	4	0	0	0	0	0	0	167	0	0	0	0	0	0	0	0	0	0	0	0	0	0	0
jotu227	Eukaryota	Fungi	Basidiomycota	Pucciniomycetes	Pucciniales	Pucciniaceae	Puccinia	Puccinia	1	0	0	0	0	0	0	0	21	1	0	0	16	0	0	0	0	6	4	0	0	0	0	0	0	176	0	0	0	0	0	0	0	0	0	0	0	0	0	0	0
jotu536	Eukaryota	Fungi	Basidiomycota	Pucciniomycetes	Pucciniales	Pucciniaceae	Puccinia	Puccinia	1	0	0	0	0	0	0	0	11	1	0	0	6	0	0	0	0	6	6	0	0	0	0	0	0	115	0	0	0	0	0	0	0	0	0	0	0	0	0	0	0
motu1874	Eukaryota	Fungi	Basidiomycota	Pucciniomycetes	Pucciniales	Pucciniaceae	Puccinia	Puccinia	0	0	0	0	0	0	0	0	1	0	0	0	0	0	0	0	0	0	1	0	0	0	0	0	0	29	0	0	0	0	0	0	0	0	0	0	0	0	0	0	0
motu1839	Eukaryota	Fungi	Cryptomycota	Cryptomycota	Cryptomycota	Cryptomycota	Cryptomycota	Cryptomycota	0	0	0	0	0	0	0	0	0	0	0	0	0	0	18	0	0	0	0	0	0	0	0	0	0	0	0	0	0	0	0	0	0	0	0	0	0	0	0	0	0
motu1650	Eukaryota	Fungi	Cryptomycota	Cryptomycota	Cryptomycota	Cryptomycota	Cryptomycota	Cryptomycota	0	0	0	0	0	0	0	0	0	21	0	0	0	0	0	0	0	0	0	0	0	0	0	0	0	0	0	0	0	0	0	0	0	0	0	0	0	0	0	0	0
motu981	Eukaryota	Fungi	Cryptomycota	Cryptomycota	Cryptomycota	Cryptomycota	Cryptomycota	Cryptomycota	0	0	0	0	0	0	0	0	0	0	0	0	0	0	0	0	0	0	0	0	0	0	0	0	0	0	0	0	0	0	0	0	0	0	0	71	0	0	0	0	0
motu1674	Eukaryota	Fungi	Cryptomycota	Cryptomycota	Cryptomycota	Cryptomycota	Cryptomycota	Cryptomycota	0	0	0	0	0	0	0	0	0	0	0	0	0	0	0	0	0	0	0	0	0	1	0	0	0	0	0	0	0	0	0	0	0	0	0	0	0	0	0	0	0
motu1692	Eukaryota	Fungi	Cryptomycota	Cryptomycota	Cryptomycota	Cryptomycota	Cryptomycota	Cryptomycota	0	0	0	0	0	0	0	0	0	0	0	0	0	0	0	0	0	0	0	0	0	0	0	0	0	0	0	0	0	0	0	0	0	0	0	0	0	0	0	0	0
motu1706	Eukaryota	Fungi	Fungi	Fungi	Fungi	Fungi	Fungi	Fungi	0	0	0	0	0	0	0	0	0	0	0	0	0	0	0	0	0	0	0	0	0	0	0	0	0	0	0	0	0	0	0	0	0	0	0	0	0	0	0	0	0
motu825	Eukaryota	Fungi	Cryptomycota	Incertae Sedis	Incertae Sedis	Incertae Sedis	Paramicrosporidium	Paramicrosporidium	0	0	0	0	0	0	0	0	0	0	0	0	0	0	1	0	0	0	0	0	0	0	0	0	0	0	0	0	0	99	0	0	0	0	0	0	0	0	0	0	0
motu920	Eukaryota	Fungi	Cryptomycota	Incertae	Incertae	Incertae	Incertae	Incertae	0	0	0	0	0	0	0	0	0	0	0	0	0	0	0	0	0	0	0	0	0	0	0	0	0	0	0	0	0	0	0	0	0	0	0	0	0	0	0	0	0
motu1335	Eukaryota	Fungi	Fungi	Fungi	Fungi	Fungi	Fungi	Fungi	0	0	0	0	0	0	0	0	0	0	0	0	0	0	0	0	0	0	0	0	0	0	9	0	0	0	0	0	0	0	0	0	0	0	0	0	0	0	0	0	0
motu1122	Eukaryota	Fungi	Cryptomycota	Incertae Sedis	Incertae Sedis	Incertae Sedis	Paramicrosporidium	Paramicrosporidium	0	0	0	0	0	0	0	0	0	0	0	0	0	0	0	0	0	0	0	0	0	0	0	0	0	0	0	0	0	0	0	0	0	0	0	0	0	0	0	0	0
motu1255	Eukaryota	Fungi	Cryptomycota	Incertae Sedis	Incertae Sedis	Incertae Sedis	Paramicrosporidium	Paramicrosporidium	0	0	0	0	0	0	0	0	0	0	0	0	0	0	0	0	0	0	0	0	0	0	0	0	0	0	0	0	0	0	0	0	0	0	0	0	0	0	0	0	0
motu468	Eukaryota	Fungi	Cryptomycota	Incertae Sedis	Incertae Sedis	Incertae Sedis	Paramicrosporidium	Paramicrosporidium	0	0	0	47	0	0	0	0	0	0	0	0	0	0	0	0	0	0	0	0	0	0	0	0	0	0	0	0	0	0	0	0	40	0	0	0	0	0	0	0	0
motu1105	Eukaryota	Fungi	Cryptomycota	Incertae Sedis	Incertae Sedis	Incertae Sedis	Paramicrosporidium	Paramicrosporidium	0	0	0	0	0	0	0	0	0	0	0	0	0	0	0	0	0	0	0	0	0	1	0	0	0	0	0	52	0	0	0	0	0	0	0	0	0	6	0	0	0
motu648	Eukaryota	Fungi	Cryptomycota	Incertae Sedis	Incertae Sedis	Incertae Sedis	Paramicrosporidium	Paramicrosporidium	0	0	0	0	0	0	0	0	0	0	0	0	0	0	0	0	0	0	0	0	0	0	0	0	0	0	0	0	0	116	0	0	0	0	0	0	0	0	0	0	4
motu590	Eukaryota	Fungi	Cryptomycota	Incertae Sedis	Incertae Sedis	Incertae Sedis	Paramicrosporidium	Paramicrosporidium	0	0	0	0	0	0	0	0	0	0	0	0	0	0	0	0	0	0	0	0	0	0	0	0	0	0	0	0	0	396	0	0	0	0	0	0	0	0	0	0	0
motu870	Eukaryota	Fungi	Cryptomycota	Incertae Sedis	Incertae Sedis	Incertae Sedis	Paramicrosporidium	Paramicrosporidium	0	0	0	0	0	0	0	0	0	0	0	0	0	0	0	0	0	0	0	0	0	0	0	0	0	0	0	0	0	103	0	0	0	0	0	0	0	0	0	0	14
motu1698	Eukaryota	Fungi	Fungi	Fungi	Fungi	Fungi	Fungi	Fungi	0	0	0	0	0	0	0	0	0	0	0	0	0	0	0	0	0	0	0	0	0	0	0	0	0	0	0	0	0	0	0	0	0	0	0	0	0	0	0	0	0
jotu592	Eukaryota	Fungi	Cryptomycota	Cryptomycota	Cryptomycota	Cryptomycota	Cryptomycota	Cryptomycota	0	0	0	0	0	0	0	0	0	0	0	0	0	0	0	0	0	0	0	0	2	0	0	0	0	0	0	0	0	0	0	0	0	0	0	0	0	0	0	0	0
motu262	Eukaryota	Fungi	Cryptomycota	Cryptomycota	Cryptomycota	Cryptomycota	Cryptomycota	Cryptomycota	0	0	0	0	0	0	0	0	0	0	0	0	0	0	0	0	0	0	0	0	41	0	0	0	0	0	0	0	0	0	0	0	0	0	0	0	0	0	0	0	0
jotu755	Eukaryota	Fungi	Cryptomycota	Cryptomycota	Cryptomycota	Cryptomycota	Cryptomycota	Cryptomycota	0	0	0	0	0	0	0	0	0	0	0	0	0	0	0	0	0	0	0	0	4	0	0	0	0	0	0	0	0	0	0	0	0	0	0	0	0	0	0	0	0
motu812	Eukaryota	Fungi	Cryptomycota	Cryptomycota	Cryptomycota	Cryptomycota	Cryptomycota	Cryptomycota	0	0	0	0	0	0	0	0	0	0	0	0	0	0	0	0	0	0	0	0	0	0	0	0	0	0	0	0	0	0	0	0	0	0	0	0	0	0	0	0	0
jotu307	Eukaryota	Fungi	Fungi	Fungi	Fungi	Fungi	Fungi	Fungi	0	0	0	0	0	0	0	0	0	0	0	0	0	0	0	0	0	0	0	0	0	0	0	0	0	0	0	0	0	108	0	0	0	0	0	0	0	0	0	0	0
jotu639	Eukaryota	Fungi	Fungi	Fungi	Fungi	Fungi	Fungi	Fungi	0	0	0	0	0	0	0	0	0	0	0	0	0	0	0	0	0	0	0	0	0	0	0	0	0	0	0	0	0	44	0	0	0	0	0	0	0	0	0	0	0
motu1403	Eukaryota	Fungi	Cryptomycota	Cryptomycota	Cryptomycota	Cryptomycota	Cryptomycota	Cryptomycota	0	0	0	0	0	0	0	0	0	0	0	0	0	0	0	0	0	0	0	0	0	0	0	0	0	0	0	0	0	0	0	0	0	0	0	0	0	0	0	0	0
motu649	Eukaryota	Fungi	Cryptomycota	Cryptomycota	Cryptomycota	Cryptomycota	Cryptomycota	Cryptomycota	0	0	0	0	0	0	0	0	0	1505	0	0	0	0	0	0	0	0	0	0	0	0	0	0	0	0	0	0	0	0	0	0	0	0	0	0	0	0	0	0	0
motu674	Eukaryota	Fungi	Zoopagomycota	Entomophthoromycetes	Entomophthorales	Ancylistaceae	Conidiobolus	Conidiobolus	0	0	0	0	0	0	0	0	0	0	0	0	0	0	0	0	0	0	0	0	0	0	0	0	0	0	0	0	0	0	0	0	0	0	0	0	0	0	0	0	0
motu1423	Eukaryota	Fungi	Cryptomycota	Cryptomycota	Cryptomycota	Cryptomycota	Cryptomycota	Cryptomycota	0	0	0	0	0	0	0	0	0	0	0	0	0	0	0	0	0	0	0	0	0	0	0	0	0	0	0	0	0	0	3	0	0	0	0	0	0	0	0	0	0
jotu774	Eukaryota	Fungi	Mucoromycota	Incertae Sedis	Mucorales	Mucoraceae	Actinomucor	Actinomucor	0	1	0	2	0	2	0	0	0	2	0	0	0	0	0	0	0	0	0	0	0	0	0	0	0	0	0	0	1	0	0	0	0	1	0	0	0	0	0	0	0
jotu44	Eukaryota	Fungi	Mucoromycota	Incertae Sedis	Mucorales	Lichtheimiaceae	Lichtheimia	Lichtheimia	0	33	0	3	1	179	17	98	0	77	80	0	28	3	3289	69	0	2	39	184	52	0	374	19	20	1	3	7	41	5	3	30	11	87	190	131	2	34	0	0	148
jotu89	Eukaryota	Fungi	Mucoromycota	Incertae Sedis	Mucorales	Lichtheimiaceae	Lichtheimia	Lichtheimia	0	37	0	0	0	343	13	45	0	67	137	0	23	3	1887	31	0	2	22	73	10	2	114	8	4	1	0	1	12	19	2	32	11	154	173	246	1	50	0	0	129
jotu109	Eukaryota	Fungi	Mucoromycota	Incertae Sedis	Mucorales	Lichtheimiaceae	Lichtheimia	Lichtheimia	1	77	0	2	0	572	50	73	0	241	289	0	82	8	6150	164	0	3	50	310	109	2	981	31	12	4	0	4	74	31	12	82	30	297	489	383	11	132	0	2	446
motu760	Eukaryota	Fungi	Mucoromycota	Incertae Sedis	Mucorales	Lichtheimiaceae	Lichtheimia	Lichtheimia	0	16	0	3	0	58	13	23	0	31	39	0	9	2	1193	22	0	0	14	54	18	0	178	9	3	0	2	2	11	2	1	14	5	34	66	51	2	17	0	0	48
jotu245	Eukaryota	Fungi	Mucoromycota	Incertae Sedis	Mucorales	Lichtheimiaceae	Lichtheimiaceae	Lichtheimiaceae	0	51	0	10	0	305	38	161	0	178	203	0	57	4	2494	104	0	1	39	212	128	0	880	45	21	1	0	6	51	13	12	70	10	166	417	254	16	94	0	2	255
jotu148	Eukaryota	Fungi	Mucoromycota	Incertae Sedis	Mucorales	Lichtheimiaceae	Lichtheimia	Lichtheimia	0	31	0	2	0	199	33	42	0	151	125	0	66	6	3285	94	0	0	25	151	63	2	634	21	4	1	0	1	50	13	9	44	8	125	287	201	5	65	0	3	264
motu772	Eukaryota	Fungi	Mucoromycota	Incertae Sedis	Mucorales	Lichtheimiaceae	Lichtheimia	Lichtheimia	0	2	0	0	0	13	0	2	0	4	7	0	4	0	270	2	0	0	1	12	11	0	46	1	1	0	0	0	1	0	0	1	0	7	9	8	0	0	0	1	6
jotu75	Eukaryota	Fungi	Mucoromycota	Incertae Sedis	Mucorales	Lichtheimiaceae	Lichtheimia	Lichtheimia	4	52	0	93	0	2	1	349	0	14	26	0	14	0	5	62	0	4	78	22	69	0	81	17	33	9	33	1	52	0	2	163	0	1	99	19	9	0	2	0	67
motu1605	Eukaryota	Fungi	Mucoromycota	Incertae Sedis	Mucorales	Lichtheimiaceae	Lichtheimia	Lichtheimia	0	3	0	3	0	0	0	4	0	1	1	0	0	0	0	2	0	0	8	1	4	0	6	1	3	1	3	0	6	0	0	8	0	0	1	0	0	0	0	0	2
motu55	Eukaryota	Fungi	Mucoromycota	Incertae Sedis	Mucorales	Lichtheimiaceae	Lichtheimia	Lichtheimia	11	366	0	305	1	977	95	1545	0	528	629	0	182	13	12894	391	0	19	488	911	361	2	1717	120	247	39	121	21	408	67	26	569	48	607	1516	708	43	300	0	2	1062
jotu72	Eukaryota	Fungi	Mucoromycota	Incertae Sedis	Mucorales	Lichtheimiaceae	Lichtheimia	Lichtheimia	3	98	0	147	0	0	2	624	0	29	53	0	25	0	5	112	0	6	195	49	97	2	152	34	62	25	91	6	141	0	8	268	0	0	203	32	20	10	1	1	102
jotu117	Eukaryota	Fungi	Mucoromycota	Incertae Sedis	Mucorales	Lichtheimiaceae	Lichtheimia	Lichtheimia	5	68	0	111	0	0	3	523	0	16	51	0	35	0	9	46	0	2	100	21	69	0	92	13	51	15	44	2	69	0	4	200	0	0	134	14	8	2	1	0	81
jotu261	Eukaryota	Fungi	Mucoromycota	Incertae Sedis	Mucorales	Lichtheimiaceae	Lichtheimia	Lichtheimia	1	55	0	67	0	35	2	310	0	45	60	0	27	1	359	62	0	6	76	71	83	0	241	23	35	7	26	3	72	2	4	169	0	17	144	38	9	15	1	0	107
jotu543	Eukaryota	Fungi	Mucoromycota	Incertae Sedis	Mucorales	Lichtheimiaceae	Lichtheimia	Lichtheimia	0	12	0	0	0	0	0	0	0	0	0	0	0	0	0	138	0	0	0	0	0	1	41	0	0	0	0	0	0	0	0	0	0	0	0	0	0	0	242	0	10
jotu649	Eukaryota	Fungi	Mucoromycota	Incertae Sedis	Mucorales	Lichtheimiaceae	Lichtheimia	Lichtheimia	0	12	0	0	0	0	0	0	0	0	0	0	0	0	0	124	0	0	0	0	0	0	33	0	0	0	0	0	0	0	0	0	0	0	0	0	0	0	163	0	1
motu433	Eukaryota	Fungi	Mucoromycota	Incertae Sedis	Mucorales	Lichtheimiaceae	Lichtheimia	Lichtheimia	0	1	0	0	0	2	2	0	0	7	5	0	2	0	69	7	0	1	0	2	2	1	30	2	1	0	0	0	0	0	0	3	0	5	7	5	1	2	8	1	3
motu449	Eukaryota	Fungi	Mucoromycota	Incertae Sedis	Mucorales	Lichtheimiaceae	Lichtheimia	Lichtheimia	0	43	0	0	0	0	2	0	0	1	1	0	0	0	104	227	0	0	0	11	6	1	76	3	0	0	0	1	3	0	0	0	1	1	4	4	0	2	771	0	23
motu1378	Eukaryota	Fungi	Mucoromycota	Incertae Sedis	Mucorales	Mucoraceae	Mucor	Mucor	0	0	0	0	0	0	0	0	0	33	0	0	0	0	0	0	0	0	0	0	0	0	0	0	0	0	0	0	0	0	0	0	0	0	0	0	0	0	0	0	0
motu323	Eukaryota	Fungi	Mucoromycota	Incertae Sedis	Mucorales	Choanephoraceae	Poitrasia	Poitrasia	68	0	0	0	0	0	0	0	0	49	0	0	0	0	0	0	0	0	0	0	0	0	48	0	0	0	0	0	0	0	0	0	0	0	0	0	7	0	0	0	0
motu1169	Eukaryota	Fungi	Mucoromycota	Incertae Sedis	Mucorales	Mucoraceae	Mucor	Mucor	0	0	0	0	0	0	0	0	0	0	0	0	0	0	0	0	0	0	0	0	0	0	0	0	0	0	0	0	0	0	0	0	0	0	0	0	0	0	0	0	0
jotu208	Eukaryota	Fungi	Mucoromycota	Incertae Sedis	Mucorales	Mucoraceae	Actinomucor	Actinomucor	0	26	0	4	0	4	1	60	0	87	18	0	0	0	5	1	0	1	305	5	3	1531	0	3	1	4	0	229	12	0	1	0	0	12	1	6	1	0	1	149	0
motu485	Eukaryota	Fungi	Mucoromycota	Incertae Sedis	Mucorales	Mucoraceae	Actinomucor	Actinomucor	0	8	0	5	0	4	1	36	0	64	15	0	0	0	12	3	0	3	400	7	1	983	0	3	2	2	0	159	8	0	0	0	0	8	0	2	0	0	0	107	0
motu29	Eukaryota	Fungi	Mucoromycota	Incertae Sedis	Mucorales	Mucoraceae	Actinomucor	Actinomucor	0	250	0	52	0	48	15	607	0	1028	289	0	1	0	6	0	0	2	245	4	4	438	0	3	1	3	0	82	10	0	8	1	1	101	6	36	21	1	5	2351	0
jotu82	Eukaryota	Fungi	Mucoromycota	Incertae Sedis	Mucorales	Mucoraceae	Actinomucor	Actinomucor	0	108	0	13	0	17	4	230	0	321	84	0	0	0	20	1	0	3	983	23	7	4467	1	10	6	17	0	780	38	0	5	0	0	32	2	13	7	0	0	678	0
jotu74	Eukaryota	Fungi	Mucoromycota	Incertae Sedis	Mucorales	Mucoraceae	Actinomucor	Actinomucor	0	24	0	2	0	3	0	30	0	104	23	0	0	0	14	1	0	0	349	14	2	1960	0	2	3	4	0	323	17	0	0	0	0	13	1	5	2	0	2	195	0
jotu84	Eukaryota	Fungi	Mucoromycota	Incertae Sedis	Mucorales	Mucoraceae	Actinomucor	Actinomucor	0	68	0	6	0	9	1	112	0	184	46	0	0	0	24	0	0	2	477	12	4	2733	1	9	3	7	0	395	21	0	4	0	0	23	2	9	4	1	0	408	0
jotu181	Eukaryota	Fungi	Mucoromycota	Incertae Sedis	Mucorales	Mucoraceae	Actinomucor	Actinomucor	0	62	0	3	0	8	3	76	0	123	38	0	0	0	9	0	0	1	409	15	2	1957	0	3	2	6	0	283	12	0	3	0	0	12	0	4	1	0	0	225	0
motu587	Eukaryota	Fungi	Mucoromycota	Incertae Sedis	Mucorales	Mucoraceae	Actinomucor	Actinomucor	0	12	0	0	0	2	2	17	0	20	5	0	0	0	2	0	0	1	101	0	1	364	1	1	2	1	0	42	2	0	0	0	0	5	0	1	0	0	0	54	0
jotu190	Eukaryota	Fungi	Mucoromycota	Incertae Sedis	Mucorales	Mucoraceae	Mucor	Mucor	0	0	0	0	3023	0	5	0	0	3	68	0	1213	0	3	2	669	0	7	4	7	0	4	17	2	0	1	6	1	0	0	0	0	0	7	287	579	0	0	0	0
jotu38	Eukaryota	Fungi	Mucoromycota	Incertae Sedis	Mucorales	Mucoraceae	Mucor	Mucor	0	0	0	0	8848	0	18	0	0	12	190	0	3078	0	4	16	1865	3	27	18	22	0	18	43	6	0	1	8	6	0	0	0	0	0	18	849	2032	0	0	0	0
jotu579	Eukaryota	Fungi	Mucoromycota	Incertae Sedis	Mucorales	Mucoraceae	Mucor	Mucor	0	0	0	0	0	0	0	0	0	0	0	0	0	0	0	0	345	0	0	0	0	0	0	0	0	0	1	0	0	0	0	0	0	0	0	1	1	0	0	0	0
jotu747	Eukaryota	Fungi	Mucoromycota	Incertae Sedis	Mucorales	Mucoraceae	Mucor	Mucor	0	0	0	0	0	0	0	0	0	0	0	0	0	0	0	0	242	0	0	0	0	0	0	0	0	0	0	0	0	0	0	0	0	0	0	0	0	0	0	0	0
jotu7	Eukaryota	Fungi	Mucoromycota	Incertae Sedis	Mucorales	Mucoraceae	Mucor	Mucor	0	0	0	0	16361	0	27	0	0	22	388	0	5307	0	26	73	11301	38	191	127	122	2	71	245	59	0	12	43	48	0	0	0	0	0	54	1482	3932	0	0	0	0
jotu8	Eukaryota	Fungi	Mucoromycota	Incertae Sedis	Mucorales	Mucoraceae	Mucor	Mucor	0	0	0	0	75	0	0	0	0	0	1	0	15	0	0	1	11	0	0	0	0	0	0	0	0	0	0	0	0	0	0	0	0	0	0	4	11	0	0	0	0
jotu69	Eukaryota	Fungi	Mucoromycota	Incertae Sedis	Mucorales	Lichtheimiaceae	Rhizomucor	Rhizomucor	2	0	0	1	11817	0	26	0	0	14	288	1	4060	0	4	16	2679	3	30	29	40	1	20	74	16	0	2	18	13	0	0	0	0	0	27	1020	2944	0	0	0	0
motu1	Eukaryota	Fungi	Mucoromycota	Incertae Sedis	Mucorales	Lichtheimiaceae	Rhizomucor	Rhizomucor	3	0	0	0	65701	0	122	3	0	71	1717	2	19669	0	6	36	7923	23	133	90	75	2	40	146	33	0	8	25	37	0	0	0	0	0	182	5672	16598	1	0	0	0
motu998	Eukaryota	Fungi	Mucoromycota	Incertae Sedis	Mucorales	Mucoraceae	Mucor	Mucor	0	0	0	0	357	0	1	0	0	0	6	0	109	0	0	1	117	2	3	1	2	0	2	4	2	0	0	1	0	0	0	0	0	0	0	42	81	0	0	0	0
jotu700	Eukaryota	Fungi	Mucoromycota	Incertae Sedis	Mucorales	Choanephoraceae	Poitrasia	Poitrasia	92	0	0	0	0	0	0	0	0	34	0	0	0	0	0	0	0	0	0	0	0	0	15	0	0	0	0	0	0	0	0	0	0	0	0	0	6	0	0	0	0
motu1798	Eukaryota	Fungi	Mucoromycota	Incertae Sedis	Mucorales	Mucoraceae	Mucor	Mucor	0	0	0	0	0	0	0	0	0	8	0	0	0	0	0	0	0	0	0	0	0	0	0	0	0	0	0	0	0	0	0	0	0	0	0	0	0	0	0	0	0
motu466	Eukaryota	Fungi	Mucoromycota	Incertae Sedis	Mucorales	Choanephoraceae	Poitrasia	Poitrasia	105	0	0	0	42	0	0	0	0	11	1	0	8	0	0	0	2	0	0	0	0	0	4	0	0	0	0	0	0	0	0	0	0	0	0	3	5	0	0	0	0
jotu1	Eukaryota	Fungi	Mucoromycota	Incertae Sedis	Mucorales	Mucoraceae	Actinomucor	Actinomucor	0	320	0	61	0	51	17	692	0	1052	306	0	4	1	207	18	0	22	8562	208	71	21244	9	54	85	79	0	3985	246	1	5	0	0	140	8	46	24	0	8	2442	0
jotu2	Eukaryota	Fungi	Mucoromycota	Incertae Sedis	Mucorales	Mucoraceae	Actinomucor	Actinomucor	0	1	0	0	0	0	0	1	0	0	1	0	0	0	0	0	0	0	5	0	0	10	0	0	0	0	0	0	0	0	0	0	0	0	0	1	0	0	0	6	0
jotu52	Eukaryota	Fungi	Mucoromycota	Incertae Sedis	Mucorales	Mucoraceae	Actinomucor	Actinomucor	0	34	0	10	0	8	3	126	0	133	31	0	0	0	13	0	0	3	449	13	4	1862	1	3	0	8	0	277	19	0	2	0	0	23	2	11	2	0	0	227	0
jotu47	Eukaryota	Fungi	Mucoromycota	Incertae Sedis	Mucorales	Mucoraceae	Actinomucor	Actinomucor	1	63	0	8	0	8	2	138	0	117	40	0	0	0	9	1	0	0	608	14	8	1588	1	5	1	11	0	226	19	0	4	0	0	35	2	9	6	0	0	274	0
jotu709	Eukaryota	Fungi	Mucoromycota	Incertae Sedis	Mucorales	Rhizopodaceae	Rhizopus	Rhizopus	0	0	0	0	0	0	0	0	0	9	0	0	0	0	0	0	0	0	0	0	0	0	0	0	0	0	0	6	0	53	0	0	0	0	4	0	0	0	0	0	0
motu496	Eukaryota	Fungi	Mucoromycota	Incertae Sedis	Mucorales	Rhizopodaceae	Rhizopus	Rhizopus	0	0	0	0	0	1	0	0	0	18	0	0	0	0	0	0	0	0	0	0	0	1	0	0	0	0	0	24	0	198	0	0	0	0	14	0	0	0	0	0	0
jotu345	Eukaryota	Fungi	Mucoromycota	Incertae Sedis	Mucorales	Rhizopodaceae	Amylomyces	Amylomyces	0	0	0	43	4	0	88	0	15	99	33	0	20	0	0	186	0	3	0	360	0	4	9	0	0	0	0	133	278	1	37	0	18	21	47	0	0	123	0	0	7
jotu173	Eukaryota	Fungi	Mucoromycota	Incertae Sedis	Mucorales	Rhizopodaceae	Rhizopus	Rhizopus	0	0	0	13	2	0	32	0	3	38	6	0	7	0	0	80	0	0	0	229	0	2	5	0	0	0	0	56	116	1	10	0	4	12	16	0	0	32	0	0	5
jotu206	Eukaryota	Fungi	Mucoromycota	Incertae Sedis	Mucorales	Rhizopodaceae	Rhizopus	Rhizopus	0	0	0	25	1	0	75	0	8	60	19	0	26	0	1	143	0	3	0	363	0	1	7	0	0	0	0	107	218	2	24	0	7	12	37	0	1	91	0	0	5
motu110	Eukaryota	Fungi	Mucoromycota	Incertae Sedis	Mucorales	Rhizopodaceae	Amylomyces	Amylomyces	0	0	0	284	14	0	584	0	69	505	168	0	138	0	1	943	0	24	0	3352	0	20	29	0	0	0	0	722	1665	1	233	0	80	138	304	0	0	789	0	0	49
jotu114	Eukaryota	Fungi	Mucoromycota	Incertae Sedis	Mucorales	Rhizopodaceae	Rhizopus	Rhizopus	0	0	0	0	0	0	0	0	3	123	174	0	641	0	0	5	0	0	0	0	0	0	0	8	0	0	0	0	0	0	0	0	0	0	33	0	0	0	5	1081	39
jotu234	Eukaryota	Fungi	Mucoromycota	Incertae Sedis	Mucorales	Rhizopodaceae	Rhizopus	Rhizopus	0	0	0	0	0	0	0	0	0	4	8	0	19	0	0	0	0	0	0	0	0	0	0	0	0	0	0	0	0	0	0	0	0	0	1	0	0	0	0	26	0
motu67	Eukaryota	Fungi	Mucoromycota	Incertae Sedis	Mucorales	Rhizopodaceae	Rhizopus	Rhizopus	0	0	0	1	0	0	7	0	46	601	997	0	3112	0	5	10	0	0	0	4	0	0	0	24	0	0	0	2	2	0	2	0	0	3	231	0	0	4	58	5896	208
jotu255	Eukaryota	Fungi	Mucoromycota	Incertae Sedis	Mucorales	Rhizopodaceae	Rhizopus	Rhizopus	0	0	0	0	0	0	0	0	14	146	184	0	873	0	0	1	0	0	0	0	0	0	0	5	0	0	0	0	0	0	0	0	0	0	43	0	0	0	10	1313	48
jotu510	Eukaryota	Fungi	Mucoromycota	Incertae Sedis	Mucorales	Lichtheimiaceae	Rhizomucor	Rhizomucor	0	0	0	0	0	0	14	0	0	22	0	0	0	0	0	5	0	0	0	17	0	0	29	0	0	2	0	3	0	8	0	95	5	9	2	0	0	1	0	0	0
motu100	Eukaryota	Fungi	Mucoromycota	Incertae Sedis	Mucorales	Lichtheimiaceae	Rhizomucor	Rhizomucor	0	0	0	0	0	0	332	11	2	476	0	0	0	0	3	56	0	0	0	256	0	2	589	0	0	8	0	22	0	113	0	1857	47	219	101	0	0	81	0	3	18
jotu690	Eukaryota	Fungi	Mucoromycota	Incertae Sedis	Mucorales	Lichtheimiaceae	Rhizomucor	Rhizomucor	0	0	0	0	0	0	20	0	0	24	0	0	0	0	0	2	0	0	0	9	0	1	49	0	0	1	0	0	0	9	0	165	1	18	8	0	0	8	0	0	0
jotu365	Eukaryota	Fungi	Mucoromycota	Incertae Sedis	Mucorales	Lichtheimiaceae	Rhizomucor	Rhizomucor	0	0	0	0	0	0	35	4	0	37	0	0	0	0	0	1	0	0	0	6	0	0	56	0	0	1	0	2	0	13	0	202	3	21	14	0	0	5	0	0	2
jotu412	Eukaryota	Fungi	Mucoromycota	Incertae Sedis	Mucorales	Lichtheimiaceae	Rhizomucor	Rhizomucor	0	0	0	0	0	0	13	3	0	18	0	0	0	0	0	5	0	0	0	6	0	0	44	0	0	1	0	2	0	3	0	106	3	10	7	0	0	5	0	0	0
jotu658	Eukaryota	Fungi	Mucoromycota	Incertae Sedis	Mucorales	Lichtheimiaceae	Rhizomucor	Rhizomucor	0	0	0	0	0	0	16	2	0	25	0	0	0	0	0	1	0	0	0	6	0	0	30	0	0	2	0	4	0	3	0	97	2	10	6	0	0	5	0	0	1
motu647	Eukaryota	Fungi	Mucoromycota	Incertae	Incertae	Incertae	Incertae	Incertae	1	0	0	0	0	0	0	0	0	5	0	0	1	5	2	0	0	0	1	0	0	0	0	0	0	0	0	0	0	0	0	0	0	0	0	0	0	0	0	0	3
jotu11	Eukaryota	Fungi	Mucoromycota	Incertae	Incertae	Incertae	Incertae	Incertae	4	0	0	0	0	0	0	0	0	72	0	0	3	15	0	0	0	0	22	2	0	1	0	0	0	0	0	6	0	0	0	0	26	0	0	0	0	4	3	6	13
jotu5	Eukaryota	Fungi	Mucoromycota	Incertae	Incertae	Incertae	Incertae	Incertae	5	0	0	0	2	7	0	0	0	261	0	0	23	42	0	0	0	4	620	36	0	1	0	8	0	0	0	176	0	0	0	0	77	0	0	0	0	16	18	11	86
jotu34	Eukaryota	Fungi	Mucoromycota	Incertae	Incertae	Incertae	Incertae	Incertae	0	0	0	0	0	0	0	0	0	15	449	0	93	0	4988	33	0	0	5	9	1	0	6	6	0	0	0	0	10	0	0	1	0	0	0	0	0	0	0	13	0
jotu3	Eukaryota	Fungi	Mucoromycota	Incertae	Incertae	Incertae	Incertae	Incertae	0	0	0	0	0	0	0	0	0	24	585	0	80	0	12092	43	0	0	7	15	5	0	18	12	0	0	0	0	35	0	5	1	0	0	0	0	0	1	0	15	0
motu1044	Eukaryota	Fungi	Mucoromycota	Incertae Sedis	Mucorales	Lichtheimiaceae	Circinella	Circinella	0	0	0	0	0	0	0	0	0	0	0	0	0	0	1	0	0	0	0	0	0	0	0	0	0	0	0	0	0	0	0	0	0	0	0	0	0	0	0	0	0
motu739	Eukaryota	Fungi	Mucoromycota	Incertae	Incertae	Incertae	Incertae	Incertae	0	0	0	0	0	0	0	0	0	3	1	0	2	0	157	0	0	0	7	0	0	0	0	0	0	0	0	1	0	0	0	0	0	0	0	0	0	0	0	0	2
jotu6	Eukaryota	Fungi	Mucoromycota	Incertae	Incertae	Incertae	Incertae	Incertae	0	0	0	0	0	0	0	0	0	7	144	0	16	0	267	0	0	0	0	0	0	0	0	0	0	0	0	0	0	0	1	0	0	0	0	0	0	0	0	3	0
motu532	Eukaryota	Fungi	Mucoromycota	Incertae	Incertae	Incertae	Incertae	Incertae	1	0	0	0	0	0	0	0	0	6	24	0	6	0	929	1	0	0	9	2	0	0	1	2	0	0	0	0	3	0	1	1	0	0	0	0	0	0	0	0	1
jotu465	Eukaryota	Fungi	Mucoromycota	Incertae	Incertae	Incertae	Incertae	Incertae	0	0	0	0	0	0	0	0	0	0	0	0	0	0	15	0	0	0	0	0	0	0	0	0	0	0	0	0	0	0	0	0	0	0	0	0	0	0	0	0	0
jotu37	Eukaryota	Fungi	Mucoromycota	Incertae Sedis	Mucorales	Syncephalastraceae	Syncephalastrum	Syncephalastrum	0	0	0	0	0	0	0	0	0	12	35	0	0	0	277	0	0	0	0	0	0	0	1	0	0	0	0	0	0	0	0	0	0	0	0	0	0	0	0	0	0
jotu94	Eukaryota	Fungi	Mucoromycota	Incertae Sedis	Mucorales	Syncephalastraceae	Syncephalastrum	Syncephalastrum	0	0	0	0	0	0	0	0	0	0	0	0	0	0	4	0	0	0	0	0	0	0	0	0	0	0	0	0	0	0	0	0	0	0	0	0	0	0	0	0	0
jotu359	Eukaryota	Fungi	Mucoromycota	Incertae Sedis	Mucorales	Syncephalastraceae	Syncephalastrum	Syncephalastrum	0	0	0	0	0	0	0	0	0	1	14	0	0	0	166	0	0	0	0	0	0	0	1	0	0	0	0	0	0	0	0	0	0	0	0	0	0	0	0	0	0
jotu680	Eukaryota	Fungi	Mucoromycota	Incertae	Incertae	Incertae	Incertae	Incertae	0	0	0	0	0	0	0	0	0	1	15	0	0	0	127	0	0	0	0	0	0	0	2	0	0	0	0	0	0	0	0	0	0	0	0	0	0	0	0	0	0
jotu548	Eukaryota	Fungi	Mucoromycota	Incertae	Incertae	Incertae	Incertae	Incertae	0	0	0	0	0	0	0	0	0	0	41	0	0	0	247	1	0	0	0	0	0	0	3	0	0	0	0	0	0	0	0	0	0	0	0	0	0	0	0	0	0
jotu547	Eukaryota	Fungi	Mucoromycota	Incertae	Incertae	Incertae	Incertae	Incertae	0	0	0	0	0	0	0	0	0	0	7	0	0	0	61	2	0	0	0	0	0	0	0	0	0	0	0	0	0	0	0	0	0	0	0	0	0	0	0	0	0
motu1648	Eukaryota	Fungi	Mucoromycota	Incertae	Incertae	Incertae	Incertae	Incertae	0	0	0	0	0	0	0	0	0	1	0	0	0	0	0	0	0	0	3	0	0	0	0	0	0	0	0	2	0	0	0	0	0	0	0	0	0	0	0	0	1
jotu45	Eukaryota	Fungi	Mucoromycota	Incertae	Incertae	Incertae	Incertae	Incertae	0	0	0	0	0	0	0	0	1	10	60	0	17	0	1498	6	0	0	1	2	0	0	2	2	0	0	0	0	4	0	2	1	0	0	0	0	0	0	0	0	0
motu655	Eukaryota	Fungi	Mucoromycota	Incertae	Incertae	Incertae	Incertae	Incertae	0	0	0	0	0	0	0	0	0	0	1	0	3	0	102	0	0	0	0	0	0	0	0	0	0	0	0	0	0	0	0	0	0	0	0	0	0	0	0	0	0
motu419	Eukaryota	Fungi	Mucoromycota	Incertae Sedis	Mucorales	Lichtheimiaceae	Circinella	Circinella	0	0	0	0	0	0	0	0	0	0	0	0	0	0	0	0	0	0	0	0	0	0	0	0	0	0	0	0	0	0	0	0	0	0	0	0	0	0	0	0	0
jotu608	Eukaryota	Fungi	Mucoromycota	Incertae	Incertae	Incertae	Incertae	Incertae	0	0	0	0	0	0	0	0	0	0	0	0	0	0	0	0	0	0	0	0	0	0	0	0	0	0	0	0	0	0	0	0	0	0	0	0	0	0	0	0	0
jotu223	Eukaryota	Fungi	Mucoromycota	Incertae Sedis	Mucorales	Lichtheimiaceae	Circinella	Circinella	0	0	0	0	0	0	0	0	0	0	16	0	0	0	0	0	0	0	0	0	0	0	0	0	0	0	0	0	0	122	0	0	0	0	0	0	0	0	1	0	0
jotu296	Eukaryota	Fungi	Mucoromycota	Incertae Sedis	Mucorales	Lichtheimiaceae	Circinella	Circinella	0	0	0	0	0	0	0	0	0	0	37	0	0	0	0	0	1	0	0	0	0	0	0	0	0	0	0	0	0	214	0	0	0	0	0	0	0	0	0	0	0
jotu165	Eukaryota	Fungi	Mucoromycota	Incertae Sedis	Mucorales	Lichtheimiaceae	Circinella	Circinella	0	0	0	0	0	1	0	0	0	0	17	0	0	0	0	0	0	0	0	0	0	0	0	0	0	0	0	0	0	145	0	0	0	0	0	0	0	0	1	0	0
jotu258	Eukaryota	Fungi	Mucoromycota	Incertae Sedis	Mucorales	Lichtheimiaceae	Circinella	Circinella	0	0	0	0	0	0	0	0	0	0	26	0	0	0	0	0	0	0	0	0	0	0	0	0	0	0	0	0	0	198	0	0	0	0	0	0	0	0	0	0	0
jotu134	Eukaryota	Fungi	Mucoromycota	Incertae Sedis	Mucorales	Lichtheimiaceae	Circinella	Circinella	0	0	0	0	0	0	0	0	0	0	2	0	0	0	0	0	0	0	0	0	0	0	0	0	0	0	0	0	0	22	0	0	0	0	0	0	0	0	0	0	0
jotu60	Eukaryota	Fungi	Mucoromycota	Incertae Sedis	Mucorales	Lichtheimiaceae	Circinella	Circinella	0	0	0	0	0	0	0	0	0	0	41	0	0	0	0	0	0	0	0	0	0	0	0	0	0	0	0	0	0	327	0	0	0	0	0	0	0	0	0	0	1
motu31	Eukaryota	Fungi	Mucoromycota	Incertae Sedis	Mucorales	Lichtheimiaceae	Circinella	Circinella	0	0	0	0	0	0	0	0	1	0	244	0	0	0	0	0	0	0	0	0	0	0	0	0	0	0	0	0	0	2018	0	0	0	0	0	0	0	1	0	0	0
motu1507	Eukaryota	Fungi	Mucoromycota	Incertae Sedis	Mucorales	Lichtheimiaceae	Circinella	Circinella	0	0	0	0	0	0	0	0	0	0	0	0	0	0	6	0	0	0	0	0	0	0	0	0	0	0	0	0	0	0	0	0	0	0	0	0	0	0	0	0	0
motu1508	Eukaryota	Fungi	Mucoromycota	Incertae Sedis	Mucorales	Lichtheimiaceae	Circinella	Circinella	0	0	0	0	0	0	0	0	0	0	0	0	0	0	6	0	0	0	0	0	0	0	0	0	0	0	0	0	0	0	0	0	0	0	0	0	0	0	0	0	0
motu278	Eukaryota	Fungi	Cryptomycota	Cryptomycota	Cryptomycota	Cryptomycota	Cryptomycota	Unknown Cryptomycota	0	0	0	0	0	0	0	0	0	0	0	0	0	0	0	0	0	0	0	0	0	0	0	0	0	0	0	0	0	0	0	0	0	0	0	0	0	0	0	0	0
jotu563	Eukaryota	Fungi	Fungi	Fungi	Fungi	Fungi	Fungi	Fungi	0	0	0	0	0	0	0	0	0	0	0	0	0	0	0	0	0	0	0	0	0	0	0	0	0	0	0	0	0	0	0	0	0	0	0	0	0	0	0	0	0
motu1680	Eukaryota	Fungi	Cryptomycota	Incertae	Incertae	Incertae	Incertae	Incertae	0	0	0	0	0	0	0	0	0	0	0	0	0	0	0	26	0	0	0	0	0	0	0	0	0	0	0	0	0	0	0	0	0	0	0	0	0	0	0	0	0
motu1691	Eukaryota	Fungi	Cryptomycota	Cryptomycota	Cryptomycota	Cryptomycota	Cryptomycota	Unknown Cryptomycota	0	0	0	0	0	0	0	0	0	0	0	0	0	0	0	0	0	0	0	0	0	0	0	0	0	0	0	0	0	0	0	0	0	0	0	0	0	0	0	0	0
motu618	Eukaryota	Fungi	Cryptomycota	Cryptomycota	Cryptomycota	Cryptomycota	Cryptomycota	Unknown Cryptomycota	0	0	0	0	0	0	0	0	0	0	0	0	0	0	0	236	0	0	0	0	0	0	0	0	0	0	0	0	0	0	0	0	0	0	0	0	0	0	0	0	0
motu959	Eukaryota	Fungi	Cryptomycota	Cryptomycota	Cryptomycota	Cryptomycota	Cryptomycota	Unknown Cryptomycota	0	0	0	0	0	0	0	0	0	0	0	0	0	0	0	298	0	0	0	0	0	0	0	0	0	0	0	0	0	0	0	0	0	0	0	0	0	0	0	0	0
motu1341	Eukaryota	Fungi	Cryptomycota	Cryptomycota	Cryptomycota	Cryptomycota	Cryptomycota	Unknown Cryptomycota	0	0	0	0	0	0	0	0	0	0	0	0	0	0	0	0	0	0	0	0	0	0	0	0	0	0	0	0	0	0	0	0	0	0	0	0	0	0	0	0	0
jotu618	Eukaryota	Fungi	Cryptomycota	Cryptomycota	Cryptomycota	Cryptomycota	Cryptomycota	Cryptomycota	0	0	0	0	0	0	0	0	0	0	0	0	0	0	0	0	0	0	0	0	0	0	0	0	0	0	0	0	0	0	0	0	0	0	0	0	0	0	0	0	186
jotu705	Eukaryota	Fungi	Cryptomycota	Cryptomycota	Cryptomycota	Cryptomycota	Cryptomycota	uncultured	0	0	0	0	0	0	0	0	0	0	0	0	0	0	0	0	0	0	0	0	0	0	0	0	0	0	0	1	0	0	0	0	0	0	0	0	0	0	0	0	240
motu294	Eukaryota	Fungi	Cryptomycota	Cryptomycota	Cryptomycota	Cryptomycota	Cryptomycota	uncultured	0	0	0	0	0	0	0	0	0	0	0	0	0	0	0	0	0	0	0	0	0	0	0	0	0	0	0	0	0	0	0	0	0	0	0	0	0	0	0	0	1188
motu1756	Eukaryota	Fungi	Cryptomycota	Cryptomycota	Cryptomycota	Cryptomycota	Cryptomycota	Cryptomycota	0	0	0	0	0	0	0	0	0	0	0	0	0	0	0	0	0	0	0	0	0	0	0	0	0	0	0	0	0	0	0	0	0	0	10	0	0	0	0	0	0
motu668	Eukaryota	Fungi	LKM15	LKM15	LKM15	LKM15	LKM15	Unknown LKM15	0	0	0	0	0	0	0	0	0	0	0	0	0	0	0	0	0	0	0	0	0	0	0	0	0	0	0	0	0	0	0	0	0	0	0	0	0	0	0	0	0
motu1560	Eukaryota	Fungi	Fungi	Fungi	Fungi	Fungi	Fungi	Fungi	0	0	0	0	0	0	0	0	0	0	0	0	0	0	0	0	0	0	0	0	0	0	0	0	0	0	0	0	0	0	0	0	0	0	0	0	0	0	0	0	0
motu1823	Eukaryota	Fungi	Fungi	Fungi	Fungi	Fungi	Fungi	Fungi	0	0	0	0	0	0	0	0	0	0	0	0	0	0	0	0	0	0	0	0	0	0	0	0	0	0	0	0	0	0	0	0	0	0	0	0	0	0	0	0	0
jotu732	Eukaryota	Fungi	Fungi	Fungi	Fungi	Fungi	Fungi	Fungi	0	0	0	0	0	0	0	0	0	0	0	0	0	0	0	0	0	0	0	0	0	0	0	0	0	0	0	0	0	0	0	0	0	0	0	0	0	0	0	0	0
motu204	Eukaryota	Alveolata	Ciliophora	Intramacronucleata	Spirotrichea	Hypotrichia	Bistichella	Bistichella	0	0	0	0	0	0	0	0	0	0	0	0	0	0	0	0	11	0	0	0	0	0	0	0	0	0	0	0	0	0	0	0	0	0	0	0	0	0	0	0	0
motu1232	Eukaryota	Alveolata	Ciliophora	Intramacronucleata	Conthreep	Phyllopharyngea	Phyllopharyngea	Phyllopharyngea	0	0	0	0	0	0	0	0	0	0	0	0	0	0	0	0	0	0	0	0	0	0	0	0	0	0	0	0	0	0	0	0	0	0	0	0	0	0	0	0	0
motu88	Eukaryota	Alveolata	Ciliophora	Intramacronucleata	Conthreep	Colpodea	Colpoda	Colpoda	2	0	0	0	0	0	0	0	0	0	0	0	0	0	94	36	0	10	19	0	33	0	0	0	0	1	0	0	0	0	0	152	0	0	398	0	1	0	0	0	0
motu186	Eukaryota	Alveolata	Ciliophora	Intramacronucleata	Conthreep	Colpodea	Bromeliothrix	Bromeliothrix	31	0	0	0	0	0	0	0	0	10	0	0	65	0	1	23	0	176	3891	0	2	0	0	0	36	0	0	0	0	0	0	3812	0	0	2	0	0	0	1	0	0
motu144	Eukaryota	Alveolata	Ciliophora	Intramacronucleata	Conthreep	Colpodea	Colpodea	Colpodea	0	0	0	0	0	0	0	0	0	0	0	0	0	0	0	0	0	0	2	0	2	0	0	0	0	0	0	0	0	0	0	0	0	0	0	0	0	0	0	0	0
motu277	Eukaryota	Alveolata	Ciliophora	Intramacronucleata	Conthreep	Colpodea	Notoxoma	Notoxoma	0	0	0	0	0	0	0	0	0	0	0	0	0	0	0	0	0	0	0	0	0	0	0	0	0	0	0	0	0	0	0	0	0	0	0	0	0	0	0	0	0
motu368	Eukaryota	Alveolata	Ciliophora	Intramacronucleata	Conthreep	Colpodea	Sorogena	Sorogena	0	0	0	0	0	0	0	0	0	0	0	0	0	0	0	0	0	0	0	0	0	0	0	0	15	0	0	0	0	0	0	0	0	0	0	0	0	0	0	0	0
motu406	Eukaryota	Alveolata	Ciliophora	Intramacronucleata	Conthreep	Colpodea	Woodruffides	Woodruffides	0	0	0	0	0	0	0	0	0	0	0	0	0	0	113	0	0	0	0	0	0	0	0	0	0	0	0	0	0	0	0	0	0	0	0	0	0	0	0	0	0
motu606	Eukaryota	Alveolata	Ciliophora	Intramacronucleata	Conthreep	Colpodea	Colpodea	Colpodea	0	0	0	0	0	0	0	0	0	0	0	0	0	0	210	0	0	0	0	0	0	0	0	0	0	0	0	0	0	0	0	0	0	0	0	0	0	0	0	0	0
motu1240	Eukaryota	Alveolata	Ciliophora	Intramacronucleata	Conthreep	Colpodea	Cyrtolophosis	Cyrtolophosis	0	0	0	0	0	0	0	0	0	0	0	0	0	0	0	0	0	0	0	0	0	0	0	0	0	0	0	0	0	0	0	0	0	0	0	0	0	55	0	0	0
motu1791	Eukaryota	Alveolata	Ciliophora	Intramacronucleata	Conthreep	Oligohymenophorea	Protocyclidium	Protocyclidium	0	0	0	0	0	0	0	0	0	0	0	0	0	0	0	0	0	0	0	0	0	0	0	0	0	0	0	0	0	0	0	0	0	0	0	0	0	0	0	0	0
jotu210	Eukaryota	Fungi	Blastocladiomycota	Blastocladiomycetes	Blastocladiales	Physodermataceae	Physoderma	Physoderma	0	0	0	0	0	0	0	0	0	0	0	0	0	0	0	0	0	0	0	0	0	0	0	0	0	0	0	0	0	0	0	0	0	0	0	0	0	0	0	0	0
motu1162	Eukaryota	Fungi	Blastocladiomycota	Blastocladiomycetes	Blastocladiales	Physodermataceae	Paraphysoderma	Paraphysoderma	0	0	0	0	0	0	0	0	0	0	0	0	0	0	0	0	0	0	0	0	0	0	0	0	0	0	0	0	0	0	0	0	0	0	58	0	0	0	0	0	0
motu1193	Eukaryota	Fungi	Blastocladiomycota	Blastocladiomycetes	Blastocladiales	Physodermataceae	Paraphysoderma	Paraphysoderma	0	0	0	0	0	0	0	0	0	0	0	0	0	0	0	0	0	0	0	0	0	0	0	0	0	0	0	0	0	0	0	0	0	0	0	0	0	0	0	0	0
motu1407	Eukaryota	Nucletmycea	Aphelidea	Aphelidea	Aphelidea	Aphelidea	uncultured	uncultured	0	0	0	0	0	0	0	0	0	0	0	0	0	0	0	0	0	0	0	0	0	0	0	0	0	0	0	0	0	0	0	0	0	0	0	0	0	0	0	0	0
motu445	Eukaryota	Nucletmycea	Aphelidea	Aphelidea	Aphelidea	Aphelidea	Aphelidium	Aphelidium	0	0	0	0	0	0	0	0	0	0	0	0	0	0	0	16	0	24	0	0	0	0	0	0	0	0	0	0	0	0	0	0	0	0	0	0	0	0	0	0	0
motu1180	Eukaryota	Nucletmycea	Aphelidea	Aphelidea	Aphelidea	Aphelidea	uncultured	uncultured	0	0	0	0	0	0	0	0	0	0	0	0	0	0	0	0	0	0	0	0	0	1	0	0	0	0	0	1	0	0	0	0	0	0	0	0	0	0	0	0	0
motu556	Eukaryota	Nucletmycea	Aphelidea	Aphelidea	Aphelidea	Aphelidea	uncultured	uncultured	0	0	0	0	0	0	0	0	0	0	0	0	0	0	0	0	0	0	0	0	0	0	0	0	0	0	0	0	0	0	0	0	0	0	0	91	1	0	0	0	0
motu1485	Eukaryota	Nucletmycea	Aphelidea	Aphelidea	Aphelidea	Aphelidea	uncultured	uncultured	0	0	0	0	0	0	0	0	0	0	0	0	0	0	0	0	0	0	0	0	0	0	0	0	0	0	0	0	0	0	0	0	0	0	0	0	0	0	0	0	0
motu1551	Eukaryota	Holozoa	Holozoa	Holozoa	Holozoa	Holozoa	Holozoa	Holozoa	0	0	0	0	0	0	0	0	0	0	0	0	0	0	0	0	0	0	0	0	0	0	0	0	0	0	0	0	0	0	0	0	0	0	0	0	0	0	0	0	0
motu1012	Eukaryota	Holozoa	Holozoa	Ichthyosporea	Pseudoperkinsidae	Pseudoperkinsidae	Pseudoperkinsidae	Pseudoperkinsidae	0	0	0	0	0	0	0	0	0	0	0	0	0	0	0	0	0	0	0	0	0	0	0	0	0	0	0	0	0	0	0	0	0	0	0	0	0	0	0	0	0
motu1311	Eukaryota	Holozoa	Holozoa	Ichthyosporea	Pseudoperkinsidae	Pseudoperkinsidae	Anurofeca	Anurofeca	0	0	0	0	0	0	0	0	0	0	0	0	0	0	0	0	0	0	0	0	0	0	0	0	0	3	0	0	0	0	0	0	0	0	0	0	0	0	0	0	0
motu1853	Eukaryota	Holozoa	Holozoa	Ichthyosporea	Pseudoperkinsidae	Pseudoperkinsidae	Pseudoperkinsidae	Pseudoperkinsidae	0	0	0	0	0	0	0	0	0	0	0	0	0	0	0	0	0	0	0	0	0	0	0	0	0	0	0	0	0	0	0	0	0	0	0	0	0	0	0	0	0
jotu522	Eukaryota	Holozoa	Choanoflagellata	Choanoflagellata	Choanoflagellata	Choanoflagellata	Choanoflagellata	unknown Choanoflagellata	0	0	0	0	0	0	0	0	0	0	0	0	0	0	0	0	0	0	0	0	0	0	0	0	0	0	0	0	0	63	0	0	0	0	0	0	0	0	0	0	0
jotu438	Eukaryota	Holozoa	Choanoflagellata	Choanoflagellata	Choanoflagellata	Choanoflagellata	Choanoflagellata	unknown Choanoflagellata	0	0	0	0	0	0	0	0	0	0	0	0	0	0	0	0	0	0	0	0	0	0	0	0	0	0	0	0	0	54	0	0	0	0	0	0	0	0	0	0	0
motu438	Eukaryota	Fungi	Mucoromycota	Incertae Sedis	Mortierellales	Mortierellaceae	Mortierella	Mortierella	0	631	0	0	0	0	0	0	0	0	0	0	0	0	0	0	0	0	0	0	0	0	0	0	0	0	0	0	0	0	0	0	0	0	0	0	0	0	0	0	0
motu1601	Eukaryota	Fungi	Mucoromycota	Incertae Sedis	Mortierellales	Mortierellaceae	Mortierella	Mortierella	0	0	0	0	0	0	0	0	0	0	0	0	0	0	0	0	0	0	0	0	0	0	0	0	0	0	0	0	0	0	0	0	0	0	0	0	0	0	0	0	0
jotu733	Eukaryota	Fungi	Chytridiomycota	Chytridiomycetes	Spizellomycetales	Spizellomycetaceae	Spizellomyces	Spizellomyces	0	0	0	0	0	0	0	0	28	0	0	0	0	0	0	0	0	0	0	0	0	0	0	0	0	0	0	0	0	0	0	0	0	0	0	0	0	0	0	0	0
motu641	Eukaryota	Fungi	Mucoromycota	Incertae Sedis	Endogonales	Endogonaceae	Endogone	Endogone	0	0	0	0	0	0	0	0	2	0	0	0	0	0	0	0	0	0	0	0	0	0	0	0	0	0	0	0	0	0	0	0	0	0	0	0	0	0	0	0	0
motu946	Eukaryota	Fungi	Chytridiomycota	Chytridiomycetes	Incertae Sedis	Incertae Sedis	Catenomyces	Catenomyces	0	0	0	0	0	0	0	0	0	0	0	0	0	0	0	0	0	0	0	0	0	0	0	0	0	46	0	0	0	0	0	0	0	0	0	0	0	0	0	0	0
motu290	Eukaryota	Fungi	Chytridiomycota	Chytridiomycetes	Spizellomycetales	Spizellomycetaceae	Spizellomyces	Spizellomyces	0	0	0	0	0	0	0	0	209	0	0	0	0	0	0	0	0	0	0	0	0	0	0	0	0	0	0	0	0	0	0	0	0	0	0	0	0	0	0	0	0
jotu762	Eukaryota	Fungi	Neocallimastigomycota	Neocallimastigomycetes	Neocallimastigales	Neocallimastigaceae	Piromyces	Piromyces	0	0	0	0	0	0	0	0	0	0	0	0	0	0	0	0	0	0	0	0	0	0	0	0	0	0	0	0	0	0	0	0	0	0	0	0	0	0	0	0	0
motu345	Eukaryota	Fungi	Neocallimastigomycota	Neocallimastigomycetes	Neocallimastigales	Neocallimastigaceae	Piromyces	Piromyces	0	0	0	0	0	0	0	0	0	0	0	0	0	0	0	0	0	0	0	0	0	0	0	0	0	0	0	0	0	0	0	0	0	0	0	0	0	0	0	0	0
motu1073	Eukaryota	Fungi	Chytridiomycota	Chytridiomycetes	Rhizophlyctidales	Rhizophlyctidaceae	Rhizophlyctis	Rhizophlyctis	0	0	0	0	0	0	0	0	0	0	0	0	0	0	0	0	0	0	0	0	0	0	0	0	0	0	0	0	0	0	0	0	0	0	0	0	0	0	0	0	0
motu1377	Eukaryota	Alveolata	Dinoflagellata	Dinophyceae	Gymnodiniphycidae	Gymnodinium clade	Gymnodinium	Gymnodinium	0	0	0	0	0	0	0	0	0	0	0	0	0	0	0	0	0	0	0	0	0	0	0	0	0	0	0	0	0	0	0	0	0	0	0	0	0	0	0	0	0
motu1219	Eukaryota	Alveolata	Perkinsozoa	Perkinsidae	Perkinsidae	Perkinsidae	Perkinsidae	Unknown Perkinsidae	0	0	0	0	0	0	0	0	0	0	0	0	0	0	0	0	0	0	0	0	0	0	0	0	0	0	0	0	0	0	0	0	0	0	0	0	0	0	0	0	0
motu1406	Eukaryota	Alveolata	Alveolata	Alveolata	Alveolata	Alveolata	Alveolata	Alveolata	0	0	0	0	0	0	0	0	0	0	0	0	0	0	0	0	0	0	0	0	0	0	0	0	0	0	0	0	0	0	0	0	0	0	0	0	0	0	0	0	0
jotu562	Eukaryota	Alveolata	Alveolata	Alveolata	Alveolata	Alveolata	Alveolata	Alveolata	2	0	0	0	0	0	0	0	0	0	0	0	0	0	0	16	0	0	0	0	0	0	0	0	0	0	0	0	0	262	0	0	0	0	25	0	0	0	0	0	0
motu856	Eukaryota	Alveolata	Alveolata	Alveolata	Alveolata	Alveolata	Alveolata	Alveolata	0	0	0	0	0	0	0	0	0	0	0	0	0	0	0	0	0	0	0	0	0	0	1	0	0	0	0	0	0	0	0	0	0	0	0	0	0	0	0	0	0
motu424	Eukaryota	Alveolata	Alveolata	Alveolata	Alveolata	Alveolata	Alveolata	Alveolata	0	0	0	0	0	0	0	0	0	0	0	0	0	0	0	0	0	0	0	0	0	0	0	0	0	0	0	0	0	330	0	0	0	0	0	0	0	0	0	0	0
motu928	Eukaryota	Alveolata	Alveolata	Alveolata	Alveolata	Alveolata	Alveolata	Alveolata	0	0	0	0	0	0	0	0	0	0	0	0	0	0	103	0	0	0	0	0	0	0	0	0	0	0	0	0	0	0	0	0	0	0	0	0	0	0	0	0	0
jotu689	Eukaryota	Alveolata	Alveolata	Alveolata	Alveolata	Alveolata	Alveolata	Alveolata	0	0	0	0	0	0	0	0	0	0	0	0	0	0	0	0	0	0	0	0	0	0	0	0	0	0	0	0	0	0	0	596	0	0	0	0	0	0	0	0	0
jotu360	Eukaryota	Alveolata	Apicomplexa	Colpodellida	Colpodellida	Colpodellida	Colpodellida	Colpodellida	0	0	0	0	0	0	0	0	0	0	0	0	0	0	0	0	0	0	0	0	0	0	0	0	0	0	0	0	0	0	0	1752	0	0	0	0	0	0	0	0	0
motu166	Eukaryota	Alveolata	Apicomplexa	Colpodellida	Colpodellida	Colpodellida	Colpodellida	Unknown Colpodellida	0	0	0	0	0	0	0	0	0	0	0	0	0	0	0	0	0	0	0	0	0	0	0	0	0	0	0	0	0	0	0	4387	0	0	0	0	0	0	0	0	0
motu329	Eukaryota	Alveolata	Alveolata	Alveolata	Alveolata	Alveolata	Alveolata	Alveolata	0	0	0	0	0	0	0	0	0	0	0	0	0	0	0	0	0	0	0	0	0	0	0	0	0	0	0	0	0	0	0	746	0	0	0	0	0	0	0	0	0
motu454	Eukaryota	Alveolata	Chromerida	Chromerida	Chromerida	Chromerida	Chromerida	Unknown Chromerida	0	0	0	0	0	0	0	0	0	0	0	0	0	0	0	0	0	0	0	0	0	0	0	0	0	0	0	0	0	0	0	0	0	0	0	0	0	0	0	0	0
motu984	Eukaryota	Alveolata	Apicomplexa	Colpodellida	Colpodellida	Colpodellida	Colpodellida	Unknown Colpodellida	0	0	0	0	0	0	0	0	0	0	0	0	0	59	0	0	0	0	0	0	0	0	0	0	0	0	0	0	0	0	0	0	0	0	0	0	0	0	0	0	0
motu1538	Eukaryota	Alveolata	Apicomplexa	Apicomplexa	Apicomplexa	Apicomplexa	Apicomplexa	Unknown Apicomplexa	0	0	0	0	0	0	0	0	0	0	0	0	0	0	0	0	0	0	0	0	0	0	0	0	0	0	0	0	0	0	0	0	0	0	0	0	0	0	0	0	0
motu1770	Eukaryota	Alveolata	Apicomplexa	Conoidasida	Conoidasida	Conoidasida	Conoidasida	Conoidasida	0	0	0	0	0	0	0	0	0	0	0	0	0	0	0	0	0	0	0	0	0	0	0	0	0	0	0	0	0	0	0	0	0	0	0	0	0	0	0	0	0
motu283	Eukaryota	Alveolata	Apicomplexa	Conoidasida	Conoidasida	Conoidasida	Conoidasida	Conoidasida	0	0	0	0	0	0	0	0	0	0	0	0	0	0	0	0	0	0	0	0	0	4	0	0	0	0	0	349	0	809	0	0	0	0	0	0	0	0	0	0	0
jotu726	Eukaryota	Alveolata	Alveolata	Alveolata	Alveolata	Alveolata	Alveolata	Alveolata	0	0	0	0	0	0	0	0	0	0	0	0	0	0	0	0	0	0	0	0	0	3	0	0	0	0	0	35	0	119	0	0	0	0	0	0	0	0	0	0	0
motu194	Eukaryota	Alveolata	Apicomplexa	Conoidasida	Cryptosporida	Cryptosporida	Colpodella	Colpodella	0	1	0	0	0	0	0	0	0	0	0	0	0	0	0	0	0	0	0	0	0	0	0	0	0	0	0	0	0	1101	0	0	0	0	0	0	0	0	0	0	0
motu1856	Eukaryota	Alveolata	Apicomplexa	Conoidasida	Cryptosporida	Cryptosporida	Colpodella	Colpodella	0	3	0	0	0	0	1	0	0	0	0	0	2	0	0	1	0	0	0	0	0	0	0	0	0	1	0	0	0	0	0	0	0	0	0	0	0	0	0	0	0
motu228	Eukaryota	Alveolata	Apicomplexa	Conoidasida	Cryptosporida	Cryptosporida	Cryptosporidium	Cryptosporidium	16	980	0	0	0	0	148	0	0	0	0	0	260	0	0	90	2	57	0	0	0	0	0	0	0	106	0	0	0	1	0	0	0	0	31	0	0	0	0	0	0
motu349	Eukaryota	Alveolata	Apicomplexa	Conoidasida	Cryptosporida	Cryptosporida	Colpodella	Colpodella	16	0	0	0	0	0	0	0	0	0	0	0	0	0	0	0	0	0	0	0	0	0	0	0	0	0	0	0	0	0	0	0	0	0	0	0	0	0	0	0	0
motu677	Eukaryota	Alveolata	Apicomplexa	Conoidasida	Cryptosporida	Cryptosporida	Colpodella	Colpodella	0	0	0	0	0	0	0	0	0	0	0	0	0	0	0	0	0	0	0	0	0	0	0	0	0	0	0	0	0	1	0	0	0	0	0	0	0	0	0	0	0
motu458	Eukaryota	Alveolata	Apicomplexa	Apicomplexa	Apicomplexa	Apicomplexa	Apicomplexa	Apicomplexa	0	0	0	0	0	0	0	0	0	0	0	0	35	0	0	0	0	0	0	0	0	0	0	0	0	0	0	0	0	0	0	0	0	0	6	0	0	38	0	0	0
motu1842	Eukaryota	Alveolata	Apicomplexa	Conoidasida	Cryptosporida	Cryptosporida	Cryptosporidium	Cryptosporidium	0	0	0	0	0	0	0	0	0	0	0	0	2	0	0	33	0	5	0	0	0	0	1	0	0	0	0	0	0	2	0	0	0	0	1	0	0	0	0	0	0
motu331	Eukaryota	Alveolata	Apicomplexa	Conoidasida	Conoidasida	Conoidasida	Conoidasida	Conoidasida	15	0	0	0	0	0	0	0	0	0	0	0	10	0	0	0	0	136	0	0	0	0	33	0	26	0	0	0	0	439	0	0	0	455	177	0	0	0	0	0	0
motu985	Eukaryota	Alveolata	Apicomplexa	Conoidasida	Conoidasida	Conoidasida	Conoidasida	Conoidasida	0	0	0	0	0	0	0	0	0	0	0	0	68	0	0	0	0	0	0	0	0	0	0	0	0	0	0	0	0	0	0	0	0	0	0	0	0	0	0	0	0
motu69	Eukaryota	Alveolata	Apicomplexa	Conoidasida	Cryptosporida	Cryptosporida	Cryptosporidium	Cryptosporidium	51	0	0	0	0	0	0	0	472	0	0	0	2309	0	45	1074	1	717	0	0	0	3	231	0	141	71	0	64	0	760	0	0	0	505	1719	0	7	0	0	0	213
motu159	Eukaryota	Alveolata	Apicomplexa	Apicomplexa	Apicomplexa	Apicomplexa	Apicomplexa	Apicomplexa	15	0	0	0	0	0	0	0	0	0	0	0	0	0	0	68	0	159	0	0	0	0	0	0	0	0	0	0	0	0	0	0	0	0	0	0	0	0	0	0	0
motu421	Eukaryota	Alveolata	Apicomplexa	Conoidasida	Conoidasida	Conoidasida	Conoidasida	Conoidasida	0	0	0	0	0	0	0	0	0	0	0	0	0	0	0	0	0	0	0	0	0	0	0	0	41	0	0	0	0	0	0	0	0	0	0	0	2	0	0	0	0
motu1442	Eukaryota	Alveolata	Alveolata	Alveolata	Alveolata	Alveolata	Alveolata	Alveolata	0	0	0	0	0	0	0	0	0	0	0	0	0	0	0	0	0	0	0	0	0	0	0	0	0	0	0	0	0	0	0	0	0	0	0	0	0	0	0	0	0
jotu584	Eukaryota	Alveolata	Apicomplexa	Apicomplexa	Apicomplexa	Apicomplexa	Apicomplexa	Apicomplexa	2	0	0	0	0	0	0	0	16	0	0	0	0	0	0	17	0	0	0	0	0	0	0	0	0	11	0	0	0	0	0	0	0	0	29	0	0	0	0	0	0
motu146	Eukaryota	Alveolata	Alveolata	Alveolata	Alveolata	Alveolata	Alveolata	Alveolata	14	0	0	0	0	0	0	0	62	0	0	0	0	0	0	126	1	14	0	0	0	0	0	0	1	78	0	0	0	0	0	0	0	0	146	0	0	0	0	0	0
motu498	Eukaryota	Alveolata	Apicomplexa	Conoidasida	Cryptosporida	Cryptosporida	Cryptosporida	Cryptosporida	7	0	0	0	0	0	0	0	0	0	0	0	0	0	0	0	0	0	0	0	0	0	0	0	0	0	0	0	0	0	0	0	0	0	230	0	0	0	0	0	0
motu711	Eukaryota	Alveolata	Apicomplexa	Conoidasida	Conoidasida	Conoidasida	Conoidasida	Conoidasida	19	0	0	0	0	0	0	0	0	0	0	0	0	0	0	0	0	0	0	0	0	0	0	0	0	0	0	0	0	0	0	0	0	0	0	0	0	0	0	0	0
motu1100	Eukaryota	Alveolata	Apicomplexa	Conoidasida	Cryptosporida	Cryptosporida	Cryptosporidium	Cryptosporidium	0	0	0	0	0	0	0	0	0	0	0	0	0	0	0	0	0	0	0	0	0	0	0	0	0	0	0	0	0	0	0	0	0	0	0	0	0	0	0	0	0
motu982	Eukaryota	Alveolata	Apicomplexa	Conoidasida	Conoidasida	Conoidasida	Conoidasida	Conoidasida	0	0	0	0	0	0	0	0	0	0	0	0	0	0	0	0	0	75	0	0	0	0	0	0	0	0	0	0	0	0	0	0	0	0	36	0	0	0	0	0	0
motu1066	Eukaryota	Alveolata	Apicomplexa	Conoidasida	Cryptosporida	Cryptosporida	Cryptosporidium	uncultured	0	0	0	0	0	0	0	0	0	0	0	0	0	0	0	0	0	0	0	0	0	0	0	0	0	0	0	0	0	0	0	0	0	0	0	0	0	0	0	0	0
motu133	Eukaryota	Alveolata	Apicomplexa	Conoidasida	Cryptosporida	Cryptosporida	Cryptosporidium	Cryptosporidium	203	0	0	629	0	0	0	0	46	0	0	0	544	0	14	6	1	223	0	0	0	0	0	0	143	0	0	2	0	775	0	1630	0	1	745	0	0	0	0	0	0
motu1220	Eukaryota	Alveolata	Apicomplexa	Conoidasida	Cryptosporida	Cryptosporida	Cryptosporidium	uncultured	0	0	0	0	0	0	0	0	0	0	0	0	0	0	0	0	0	76	0	0	0	0	0	0	0	0	0	0	0	0	0	0	0	0	0	0	0	0	0	0	0
motu742	Eukaryota	Alveolata	Apicomplexa	Conoidasida	Cryptosporida	Cryptosporida	Cryptosporidium	uncultured	0	0	0	0	0	0	0	0	0	0	0	0	58	0	0	0	0	17	0	0	0	0	0	0	0	0	0	0	0	0	0	0	0	0	0	0	0	0	0	0	0
motu291	Eukaryota	Alveolata	Apicomplexa	Conoidasida	Cryptosporida	Cryptosporida	Cryptosporidium	uncultured	17	74	0	0	0	0	0	0	0	0	0	0	2	0	0	0	0	0	0	0	0	0	0	0	0	0	0	0	0	0	0	0	0	0	124	0	0	0	0	0	0
motu974	Eukaryota	Alveolata	Apicomplexa	Conoidasida	Cryptosporida	Cryptosporida	Cryptosporidium	uncultured	0	0	0	0	0	0	0	0	0	0	0	0	0	0	0	0	0	0	0	0	0	0	0	0	0	0	0	0	0	0	0	0	0	0	39	0	0	0	0	0	0
motu633	Eukaryota	Alveolata	Apicomplexa	Conoidasida	Cryptosporida	Cryptosporida	Cryptosporidium	uncultured	0	0	0	0	0	0	0	0	0	0	0	0	3	0	0	0	0	3	0	0	0	0	0	0	0	0	0	0	0	0	0	0	0	0	0	0	0	0	0	0	0
motu386	Eukaryota	Alveolata	Apicomplexa	Conoidasida	Cryptosporida	Cryptosporida	Cryptosporidium	Cryptosporidium	0	0	0	0	0	0	0	0	0	0	0	0	0	0	0	0	0	0	0	0	0	20	0	0	0	16	0	545	0	0	0	0	0	0	224	0	6	0	0	0	0
motu721	Eukaryota	Alveolata	Apicomplexa	Conoidasida	Cryptosporida	Cryptosporida	Cryptosporidium	uncultured	0	0	0	0	0	0	0	0	0	0	0	0	85	0	0	0	0	0	0	0	0	0	0	0	0	0	0	21	0	0	0	0	0	0	0	0	0	0	0	0	0
motu557	Eukaryota	Alveolata	Apicomplexa	Conoidasida	Cryptosporida	Cryptosporida	Cryptosporidium	uncultured	0	0	0	0	0	0	0	0	0	0	0	0	0	0	0	0	0	0	0	0	0	0	6	0	0	35	0	0	0	0	0	0	0	0	0	0	0	0	0	0	0
motu404	Eukaryota	Alveolata	Apicomplexa	Conoidasida	Cryptosporida	Cryptosporida	Cryptosporidium	Cryptosporidium	10	0	0	0	1	0	0	0	0	0	0	0	0	0	0	0	0	0	0	5	0	0	0	0	0	0	1	0	0	0	0	0	0	0	0	0	0	36	0	0	0
motu878	Eukaryota	Alveolata	Apicomplexa	Conoidasida	Cryptosporida	Cryptosporida	Cryptosporida	Cryptosporida	1	0	0	0	0	0	0	0	0	0	0	0	0	0	0	0	0	0	0	0	0	0	0	0	0	0	0	0	0	0	0	0	0	0	0	0	0	0	0	0	0
motu211	Eukaryota	Alveolata	Apicomplexa	Conoidasida	Cryptosporida	Cryptosporida	Cryptosporidium	Cryptosporidium	0	0	0	0	0	0	0	0	0	0	45	0	0	0	0	0	0	0	0	0	0	0	0	0	0	0	0	0	0	154	0	0	0	0	0	0	0	0	0	0	0
motu1330	Eukaryota	Alveolata	Apicomplexa	Conoidasida	Cryptosporida	Cryptosporida	Cryptosporidium	uncultured	0	0	0	0	0	0	0	0	0	0	0	0	0	0	0	25	0	0	0	0	0	0	0	0	0	0	0	0	6	0	0	0	0	0	0	0	0	0	0	0	0
motu311	Eukaryota	Alveolata	Apicomplexa	Conoidasida	Cryptosporida	Cryptosporida	Cryptosporidium	uncultured	4	0	0	1	0	0	0	0	0	0	0	0	0	0	0	0	0	0	0	0	0	0	92	0	0	0	0	0	0	0	0	0	0	919	0	0	3	0	0	0	0
motu757	Eukaryota	Alveolata	Apicomplexa	Conoidasida	Cryptosporida	Cryptosporida	Cryptosporidium	uncultured	0	0	0	0	0	0	0	0	0	0	0	0	0	0	0	0	0	0	0	0	0	0	0	0	0	0	0	0	0	0	0	0	0	0	0	0	0	0	0	0	0
motu666	Eukaryota	Alveolata	Apicomplexa	Conoidasida	Cryptosporida	Cryptosporida	Cryptosporidium	Cryptosporidium	0	0	0	0	0	0	0	0	0	0	0	0	0	0	6	0	0	63	0	0	0	0	0	0	0	0	0	0	0	0	0	0	0	0	0	0	0	0	0	0	0
motu763	Eukaryota	Alveolata	Apicomplexa	Conoidasida	Cryptosporida	Cryptosporida	Cryptosporidium	Cryptosporidium	0	0	0	0	0	0	0	0	0	0	0	0	0	0	0	0	0	0	0	0	0	0	0	0	0	0	0	0	0	0	0	0	0	0	0	0	0	0	0	0	0
motu269	Eukaryota	Alveolata	Alveolata	Alveolata	Alveolata	Alveolata	Alveolata	Alveolata	0	0	0	0	0	0	0	0	0	0	0	0	0	0	0	0	1	0	0	0	0	0	0	0	0	0	0	0	0	0	0	0	0	67	0	0	0	0	0	1	0
motu240	Eukaryota	Alveolata	Apicomplexa	Apicomplexa	Apicomplexa	Apicomplexa	Apicomplexa	Apicomplexa	0	0	0	0	0	0	0	0	0	0	0	0	773	0	0	0	0	0	0	0	0	0	27	0	0	0	0	0	0	0	0	0	0	0	0	0	19	0	0	0	0
motu976	Eukaryota	Alveolata	Apicomplexa	Apicomplexa	Apicomplexa	Apicomplexa	Apicomplexa	Apicomplexa	0	0	0	0	0	0	0	0	0	0	0	0	0	0	0	0	0	0	0	0	0	0	0	0	0	0	0	0	0	0	0	0	0	0	0	0	0	0	0	0	0
motu197	Eukaryota	Alveolata	Apicomplexa	Conoidasida	Cryptosporida	Cryptosporida	Cryptosporidium	Cryptosporidium	24	0	0	0	0	0	0	0	0	0	0	0	0	0	0	0	0	0	0	0	0	0	244	0	0	414	0	0	0	0	0	0	0	0	0	0	0	0	0	0	0
motu1274	Eukaryota	Alveolata	Apicomplexa	Colpodellida	Colpodellida	Colpodellida	Colpodella	Colpodella	0	0	0	0	0	0	0	0	0	0	0	0	0	0	0	0	0	34	0	0	0	0	0	0	0	0	0	0	0	0	0	0	0	0	0	0	0	0	0	0	0
motu165	Eukaryota	Alveolata	Apicomplexa	Colpodellida	Colpodellida	Colpodellida	Colpodella	Colpodella	1	0	0	0	0	0	0	0	124	0	0	0	0	0	0	368	0	35	0	0	0	0	28	0	0	0	0	0	0	0	0	0	0	0	0	0	0	0	0	0	0
motu1664	Eukaryota	Alveolata	Alveolata	Alveolata	Alveolata	Alveolata	Alveolata	Alveolata	0	0	0	0	0	0	0	0	0	0	0	0	0	0	0	0	0	0	0	0	0	0	0	0	0	0	0	0	0	0	0	0	0	0	0	0	0	0	0	0	0
motu471	Eukaryota	Alveolata	Alveolata	Alveolata	Alveolata	Alveolata	Alveolata	Alveolata	0	0	0	0	0	0	0	0	0	0	0	0	0	0	0	0	0	0	0	0	0	0	332	0	0	0	0	0	0	0	0	0	0	0	0	0	0	0	0	0	0
motu297	Eukaryota	Alveolata	Apicomplexa	Conoidasida	Cryptosporida	Cryptosporida	Colpodella	Colpodella	0	0	0	0	0	0	0	0	0	0	109	0	0	0	0	0	0	0	0	0	0	0	0	0	0	0	0	0	0	0	0	0	0	0	0	0	0	0	0	0	0
motu926	Eukaryota	Alveolata	Alveolata	Alveolata	Alveolata	Alveolata	Alveolata	Alveolata	0	0	0	0	0	0	0	0	0	0	0	0	0	0	0	0	0	0	0	0	0	0	0	0	0	0	0	0	0	0	0	0	0	0	0	0	0	0	0	0	0
motu1093	Eukaryota	Alveolata	Apicomplexa	Apicomplexa	Apicomplexa	Apicomplexa	Apicomplexa	Apicomplexa	0	0	0	0	0	0	0	0	0	0	0	0	0	0	0	0	0	0	0	0	0	0	0	0	0	0	0	0	0	0	0	0	0	0	0	0	0	0	0	0	0
motu669	Eukaryota	Alveolata	Alveolata	Alveolata	Alveolata	Alveolata	Alveolata	Alveolata	0	0	0	0	0	0	0	0	0	0	0	0	0	0	0	0	0	0	0	0	0	0	0	0	0	0	0	0	0	0	0	0	0	0	0	0	0	0	0	0	0
motu243	Eukaryota	Alveolata	Apicomplexa	Conoidasida	Conoidasida	Conoidasida	Conoidasida	Conoidasida	0	0	0	0	0	0	0	0	0	0	0	0	100	0	0	0	0	225	0	0	0	0	0	0	0	0	0	0	0	0	0	0	0	0	0	0	4	0	0	0	61
motu442	Eukaryota	Alveolata	Apicomplexa	Conoidasida	Cryptosporida	Cryptosporida	Cryptosporidium	Cryptosporidium	0	0	0	0	0	0	0	0	0	0	0	0	362	0	0	0	0	81	0	0	0	0	0	0	0	0	0	0	0	0	0	0	0	0	0	0	0	0	0	0	0
motu883	Eukaryota	Alveolata	Apicomplexa	Conoidasida	Cryptosporida	Cryptosporida	Cryptosporidium	Colpodellidae	0	0	0	0	0	0	0	0	0	0	0	0	0	0	0	0	0	0	0	0	0	0	0	0	0	0	0	0	0	0	0	0	0	0	0	0	0	0	0	0	0
motu39	Eukaryota	Alveolata	Apicomplexa	Conoidasida	Cryptosporida	Cryptosporida	Cryptosporidium	Cryptosporidium	0	0	0	0	0	0	0	0	0	0	0	1	4	0	0	0	0	140	0	0	508	0	0	102	0	0	0	0	0	0	0	0	0	0	20	0	0	49	1	0	799
motu340	Eukaryota	Alveolata	Apicomplexa	Conoidasida	Conoidasida	Conoidasida	Conoidasida	Conoidasida	0	0	0	0	0	0	0	0	0	0	0	0	0	0	0	0	0	0	0	0	0	0	0	0	0	0	0	0	0	0	0	0	0	0	0	0	0	0	0	0	0
motu945	Eukaryota	Alveolata	Apicomplexa	Conoidasida	Cryptosporida	Cryptosporida	Cryptosporidium	Cryptosporidium	0	0	0	0	0	0	0	0	0	0	0	0	0	0	0	0	0	0	0	0	0	0	0	0	0	0	0	0	0	0	0	0	0	0	0	0	0	0	0	0	0
motu520	Eukaryota	Alveolata	Apicomplexa	Conoidasida	Cryptosporida	Cryptosporida	Colpodella	Colpodella	0	0	0	0	0	0	0	0	0	0	0	0	0	0	0	0	0	0	0	0	0	0	0	0	0	0	0	0	0	0	0	0	0	0	0	0	0	0	0	0	0
motu129	Eukaryota	Alveolata	Alveolata	Alveolata	Alveolata	Alveolata	Alveolata	Alveolata	0	0	0	0	0	0	0	0	0	0	0	0	350	0	0	258	0	1	0	0	0	0	0	0	0	0	0	0	0	563	0	0	0	0	0	0	0	0	0	0	0
motu505	Eukaryota	Alveolata	Apicomplexa	Conoidasida	Conoidasida	Conoidasida	Conoidasida	Conoidasida	0	0	0	0	0	0	0	0	0	0	0	0	205	0	0	0	0	0	0	0	0	0	0	0	0	0	0	0	0	1	0	0	0	0	24	0	0	0	0	0	0
motu1144	Eukaryota	Alveolata	Alveolata	Alveolata	Alveolata	Alveolata	Alveolata	Alveolata	0	0	0	0	0	0	0	0	0	0	0	0	1	0	0	1	0	0	0	0	0	0	0	0	0	0	0	0	0	0	0	0	0	0	0	0	0	0	0	0	0
motu400	Eukaryota	Alveolata	Apicomplexa	Conoidasida	Cryptosporida	Cryptosporida	Cryptosporida	Cryptosporida	0	0	0	0	0	0	0	0	0	0	0	0	0	0	0	0	0	0	0	0	0	0	0	0	0	0	0	0	0	0	0	0	0	0	22	0	0	0	0	0	0
motu503	Eukaryota	Alveolata	Apicomplexa	Conoidasida	Cryptosporida	Cryptosporida	Cryptosporida	Cryptosporida	0	0	0	0	0	0	0	0	0	0	0	0	0	0	0	0	0	0	0	0	0	0	0	0	0	0	0	0	0	0	0	0	0	0	0	0	0	0	0	0	0
motu358	Eukaryota	Alveolata	Apicomplexa	Conoidasida	Cryptosporida	Cryptosporida	Cryptosporidium	Cryptosporidium	0	0	0	0	0	0	0	0	0	0	0	0	0	0	0	0	1	0	0	0	0	0	0	0	0	0	0	0	0	0	0	0	0	0	0	0	0	0	0	0	0
motu588	Eukaryota	Alveolata	Apicomplexa	Conoidasida	Cryptosporida	Cryptosporida	Cryptosporidium	uncultured	0	0	0	0	0	0	0	0	0	0	0	0	0	0	0	0	0	0	0	0	0	0	0	0	0	0	0	0	0	0	0	0	0	0	0	0	0	0	0	0	0
motu432	Eukaryota	Alveolata	Apicomplexa	Conoidasida	Cryptosporida	Cryptosporida	Cryptosporidium	Cryptosporidium	0	0	0	0	0	0	0	0	0	0	0	0	0	0	0	0	0	0	0	0	0	0	0	0	0	0	0	0	0	0	0	0	0	0	0	0	0	0	0	0	0
motu395	Eukaryota	Alveolata	Apicomplexa	Conoidasida	Cryptosporida	Cryptosporida	Cryptosporidium	Cryptosporidium	0	0	0	0	0	0	0	0	0	69	0	0	0	0	0	0	0	0	0	0	0	3	0	0	0	0	0	2	0	806	0	0	0	0	0	0	0	0	0	0	94
motu913	Eukaryota	Alveolata	Apicomplexa	Conoidasida	Cryptosporida	Cryptosporida	Cryptosporidium	Cryptosporidium	0	0	0	0	0	0	0	0	0	0	0	0	0	0	0	0	0	0	0	0	0	0	0	0	0	0	0	0	0	0	0	0	0	0	0	0	0	0	0	0	0
motu537	Eukaryota	Alveolata	Apicomplexa	Conoidasida	Cryptosporida	Cryptosporida	Cryptosporidium	Cryptosporidium	0	0	0	0	0	0	0	0	0	0	0	0	165	0	0	0	0	0	0	0	0	0	0	0	0	0	0	0	0	0	0	0	0	0	0	0	0	1	0	0	151
motu1285	Eukaryota	Alveolata	Apicomplexa	Conoidasida	Cryptosporida	Cryptosporida	Cryptosporidium	Cryptosporidium	0	0	0	0	0	0	0	0	0	0	0	0	0	0	0	0	0	0	0	0	0	0	0	0	0	0	0	0	0	0	0	0	0	0	0	0	0	0	0	0	0
motu145	Eukaryota	Alveolata	Apicomplexa	Conoidasida	Cryptosporida	Cryptosporida	Colpodella	Colpodella	30	1932	0	293	1	0	0	2	54	0	366	0	80	1028	711	679	7	16	0	1132	167	9	217	161	0	8	0	126	32	109	0	0	290	403	374	536	2	101	0	59	1205
motu476	Eukaryota	Alveolata	Apicomplexa	Conoidasida	Cryptosporida	Cryptosporida	Colpodella	Colpodella	0	0	0	0	0	0	0	0	0	0	0	0	0	0	0	0	0	0	0	0	0	0	0	0	0	0	0	0	0	0	0	0	0	0	0	1	0	0	0	0	0
motu895	Eukaryota	Alveolata	Apicomplexa	Conoidasida	Cryptosporida	Cryptosporida	Colpodella	Colpodella	1	0	0	0	0	0	0	0	0	0	0	0	0	0	0	0	0	0	0	0	0	0	0	0	0	0	0	0	0	0	0	0	0	0	0	2	0	0	0	0	0
motu548	Eukaryota	Alveolata	Apicomplexa	Conoidasida	Cryptosporida	Cryptosporida	Cryptosporidium	Cryptosporidium	0	0	0	0	0	0	0	0	0	0	0	0	0	0	0	1	0	0	0	0	0	5	0	0	0	0	0	237	0	0	0	0	0	0	0	0	0	0	0	0	0
motu841	Eukaryota	Alveolata	Apicomplexa	Conoidasida	Cryptosporida	Cryptosporida	Cryptosporida	Cryptosporida	0	0	0	0	0	0	0	0	0	0	0	0	0	0	0	0	0	0	0	0	0	0	0	0	0	0	0	0	0	0	0	0	0	0	0	0	0	0	0	0	0
motu576	Eukaryota	Alveolata	Apicomplexa	Conoidasida	Cryptosporida	Cryptosporida	Cryptosporidium	Cryptosporidium	0	0	0	0	0	0	0	0	0	0	0	0	0	0	0	197	0	0	0	0	6	0	0	0	0	0	0	0	0	0	0	0	0	0	0	0	0	0	0	0	0
motu580	Eukaryota	Alveolata	Apicomplexa	Conoidasida	Cryptosporida	Cryptosporida	Cryptosporidium	Cryptosporidium	0	0	0	0	0	0	0	0	0	0	0	0	0	0	0	0	0	0	0	0	0	0	0	0	0	0	0	0	0	0	0	0	0	0	18	0	0	0	0	0	0
motu1362	Eukaryota	Alveolata	Apicomplexa	Conoidasida	Cryptosporida	Cryptosporida	Cryptosporidium	Cryptosporidium	0	0	0	0	0	0	0	0	0	0	0	0	0	0	0	0	0	0	0	0	0	0	0	0	0	0	0	0	0	0	0	0	0	0	0	0	0	0	0	0	0
jotu760	Eukaryota	Alveolata	Apicomplexa	Conoidasida	Cryptosporida	Cryptosporida	Colpodella	Colpodella	0	103	0	15	0	0	0	0	5	0	9	0	4	30	23	20	0	1	0	6	6	0	19	2	0	0	0	1	1	9	0	0	1	0	2	4	0	3	0	8	26
jotu718	Eukaryota	Alveolata	Apicomplexa	Conoidasida	Cryptosporida	Cryptosporida	Colpodella	Colpodella	0	119	0	15	0	0	0	0	2	0	11	0	1	47	51	49	0	1	0	36	14	1	12	2	0	0	0	2	0	4	0	0	9	1	10	7	0	5	0	2	51
motu184	Eukaryota	Alveolata	Apicomplexa	Conoidasida	Cryptosporida	Cryptosporida	Cryptosporida	Cryptosporida	0	36	0	0	0	0	0	0	22	0	0	0	165	0	1	23	0	0	0	0	0	0	0	0	29	0	0	0	11	0	0	0	0	83	298	0	0	0	0	0	0
motu907	Eukaryota	Alveolata	Apicomplexa	Conoidasida	Cryptosporida	Cryptosporida	Cryptosporidium	Cryptosporidium	0	0	0	0	0	0	0	0	0	0	0	0	0	0	0	0	0	0	0	0	0	0	0	0	0	0	0	0	0	0	0	0	0	0	0	0	0	0	0	0	0
motu923	Eukaryota	Alveolata	Apicomplexa	Conoidasida	Cryptosporida	Cryptosporida	Cryptosporidium	Cryptosporidium	0	0	0	0	0	0	0	0	0	0	0	0	0	0	0	0	0	0	0	0	0	0	0	0	0	0	0	0	0	0	0	0	0	0	0	0	0	0	0	0	0
motu692	Eukaryota	Alveolata	Alveolata	Alveolata	Alveolata	Alveolata	Alveolata	Alveolata	0	0	0	0	0	0	0	0	0	0	0	0	0	0	0	0	0	0	0	0	0	0	0	0	0	0	0	0	0	0	0	0	0	0	0	0	0	0	0	0	0
jotu474	Eukaryota	Alveolata	Apicomplexa	Apicomplexa	Apicomplexa	Apicomplexa	Apicomplexa	Apicomplexa	0	0	0	0	0	0	0	0	0	0	0	0	0	0	0	0	0	0	0	0	0	0	0	0	0	0	0	0	0	0	0	0	0	0	0	0	0	0	0	0	0
motu161	Eukaryota	Alveolata	Alveolata	Alveolata	Alveolata	Alveolata	Alveolata	Alveolata	0	0	0	0	0	0	0	0	0	0	0	0	0	0	0	0	0	0	0	0	0	0	0	0	0	0	0	0	0	0	0	0	0	0	0	0	0	0	0	0	0
motu1306	Eukaryota	Alveolata	Apicomplexa	Conoidasida	Gregarinasina	Eugregarinorida	Eugregarinorida	Eugregarinorida	0	0	0	0	0	0	0	0	0	0	0	0	0	0	0	0	0	0	0	0	0	0	0	0	0	0	0	0	0	0	0	0	0	0	0	0	0	0	0	0	0
motu339	Eukaryota	Alveolata	Alveolata	Alveolata	Alveolata	Alveolata	Alveolata	Alveolata	0	0	0	0	0	0	0	0	0	0	0	0	0	0	0	0	0	0	0	0	0	0	0	0	0	0	0	0	0	0	0	0	0	0	0	0	0	0	0	0	0
motu412	Eukaryota	Alveolata	Apicomplexa	Conoidasida	Gregarinasina	Gregarinasina	Gregarinasina	Unknown Conoidasida	0	0	0	0	0	0	0	0	0	0	0	0	0	0	0	0	0	0	0	0	0	0	0	0	0	0	0	0	0	0	0	0	0	0	0	0	0	0	0	0	0
motu922	Eukaryota	Alveolata	Apicomplexa	Conoidasida	Gregarinasina	Neogregarinorida	Mattesia	Mattesia	0	0	0	0	0	0	0	0	0	0	0	0	0	0	0	0	0	0	0	0	0	0	0	0	0	0	0	0	0	0	0	0	0	0	0	0	0	0	0	0	0
motu42	Eukaryota	Alveolata	Apicomplexa	Conoidasida	Gregarinasina	Neogregarinorida	Neogregarinorida	Neogregarinorida	0	0	0	0	0	0	0	0	0	0	175	0	0	0	0	0	1	0	0	0	0	0	0	0	0	193	0	0	23	1658	0	0	0	0	0	0	0	27258	0	14	0
jotu667	Eukaryota	Alveolata	Apicomplexa	Conoidasida	Gregarinasina	Neogregarinorida	Neogregarinorida	Apicomplexan	0	0	0	0	0	0	0	0	0	0	0	0	0	0	0	0	0	0	0	0	0	0	0	0	0	0	0	0	0	0	0	0	0	0	0	0	0	0	0	0	80
motu131	Eukaryota	Alveolata	Apicomplexa	Conoidasida	Gregarinasina	Neogregarinorida	Neogregarinorida	Neogregarinorida	0	0	0	0	0	0	0	0	0	0	0	0	0	0	0	0	0	0	0	0	0	0	0	0	0	0	0	0	0	0	0	0	0	0	0	0	0	0	0	0	4700
motu814	Eukaryota	Alveolata	Apicomplexa	Conoidasida	Gregarinasina	Gregarinasina	Gregarinasina	Gregarinasina	0	0	0	0	0	0	0	0	0	0	0	0	0	0	0	0	0	0	0	0	0	0	0	0	0	0	0	0	0	0	0	0	0	0	0	0	0	0	0	0	0
motu446	Eukaryota	Alveolata	Apicomplexa	Conoidasida	Gregarinasina	Eugregarinorida	Paraschneideria	Paraschneideria	0	0	0	0	0	0	0	0	0	0	0	0	0	0	0	0	0	0	0	0	0	0	0	0	0	0	0	0	0	0	0	0	0	0	0	0	0	0	0	0	0
motu425	Eukaryota	Alveolata	Alveolata	Alveolata	Alveolata	Alveolata	Alveolata	Alveolata	0	0	0	0	0	0	0	0	0	0	0	0	0	0	0	0	0	0	0	0	0	0	0	0	0	0	0	0	0	0	0	0	0	0	0	0	0	0	0	0	0
jotu375	Eukaryota	Alveolata	Apicomplexa	Conoidasida	Eugregarinorida	Gregarinidae	Gregarina	Gregarina	0	0	0	0	0	0	0	0	0	0	0	0	0	0	0	0	0	0	0	0	0	0	0	0	0	0	0	0	0	0	0	0	0	0	0	0	151	0	0	0	0
motu126	Eukaryota	Alveolata	Apicomplexa	Conoidasida	Gregarinasina	Gregarinasina	Gregarinasina	Unknown Conoidasida	0	0	0	0	0	0	0	0	0	0	0	0	0	0	0	0	0	0	0	0	0	0	0	0	0	0	0	0	0	0	0	0	0	0	0	0	648	0	0	0	0
jotu422	Eukaryota	Amoebozoa	Amoebozoa	Tubulinea	Echinamoebida	Echinamoebida	Echinamoebida	Echinamoebida	0	0	0	17	0	0	0	0	9	0	0	0	0	0	0	32	0	17	0	0	0	0	0	0	0	0	0	0	0	0	0	0	0	0	0	0	0	0	0	0	46
jotu368	Eukaryota	Amoebozoa	Amoebozoa	Amoebozoa	Amoebozoa	Amoebozoa	Amoebozoa_unknown_group6	Amoebozoa_unknown_group6	0	0	0	0	0	0	0	0	0	0	0	0	0	0	0	0	0	0	0	0	0	0	0	0	0	0	0	0	0	0	0	0	0	0	0	0	0	0	0	0	0
jotu659	Eukaryota	Amoebozoa	Amoebozoa	Tubulinea	Echinamoebida	Echinamoebida	Echinamoebida	metagenome	0	0	0	0	0	0	0	0	0	0	0	0	0	0	0	0	0	0	0	0	0	0	0	0	0	0	0	0	0	0	0	0	0	0	0	0	0	0	0	0	0
jotu460	Eukaryota	Amoebozoa	Amoebozoa	Tubulinea	Echinamoebida	Echinamoebida	Echinamoebida	metagenome	0	0	0	0	0	0	0	0	0	0	0	0	0	0	0	0	0	0	0	0	0	0	0	0	0	0	0	0	0	0	0	0	0	0	0	0	0	0	0	0	0
jotu674	Eukaryota	Amoebozoa	Amoebozoa	Tubulinea	Echinamoebida	Echinamoebida	Echinamoebida	metagenome	0	0	0	0	0	0	0	0	0	0	0	0	0	0	0	3	0	0	0	0	0	0	0	0	0	0	0	0	0	0	0	0	0	0	0	0	0	0	0	0	0
motu282	Eukaryota	Alveolata	Apicomplexa	Conoidasida	Coccidia	Eimeriorina	Eimeria	Eimeria	0	0	0	0	0	0	0	0	0	0	0	0	0	0	0	0	0	0	0	0	0	0	0	0	0	0	0	0	0	2536	0	0	0	0	0	0	0	0	0	0	0
motu376	Eukaryota	Alveolata	Apicomplexa	Conoidasida	Cryptosporida	Cryptosporida	Cryptosporidium	Cryptosporidium	0	0	0	0	0	0	0	0	0	0	61	0	0	0	16	0	0	0	0	0	0	0	0	0	0	23	0	0	0	0	0	0	0	0	0	0	0	0	0	0	0
motu81	Eukaryota	Alveolata	Apicomplexa	Conoidasida	Coccidia	Eimeriorina	Cystoisospora	Cystoisospora	0	0	0	0	0	0	0	0	0	0	0	0	0	0	0	0	0	0	0	0	1	0	0	0	0	0	14	0	17770	0	0	0	0	0	0	0	0	0	0	0	0
motu154	Eukaryota	Alveolata	Apicomplexa	Conoidasida	Coccidia	Eimeriorina	Toxoplasma	Toxoplasma	0	0	0	0	0	0	0	0	0	0	0	0	0	5	247	0	0	34	0	0	95	0	0	0	220	0	0	0	0	0	0	0	0	0	0	0	2	0	0	0	0
motu601	Eukaryota	Alveolata	Apicomplexa	Conoidasida	Coccidia	Adeleorina	Adelina	Adelina	0	0	0	0	0	0	0	0	0	0	0	0	0	0	0	0	0	0	0	0	0	0	0	0	0	0	0	0	0	0	0	0	0	0	0	0	0	21	0	0	0
motu1108	Eukaryota	Rhizaria	Cercozoa	Cercozoa	Cercozoa	Cercozoa	Cercozoa	Unknown Cercozoa	0	0	0	0	0	0	0	0	0	0	0	0	0	0	0	0	0	0	0	0	0	0	0	0	0	0	0	0	0	0	0	0	0	0	0	0	0	0	0	0	0
motu214	Eukaryota	Alveolata	Alveolata	Alveolata	Alveolata	Alveolata	Alveolata	Alveolata	0	138	0	2	1	0	0	0	0	0	0	0	0	0	0	0	0	6	136	86	98	0	8	38	24	0	0	17	17	1	14	0	3872	0	0	0	15	0	0	0	0
motu1092	Eukaryota	Alveolata	Dinoflagellata	Dinophyceae	Dinophyceae	Thoracosphaeraceae	Thoracosphaeraceae	Thoracosphaeraceae	0	0	0	0	0	0	0	0	0	0	0	0	0	0	0	0	0	0	0	0	0	0	0	0	0	0	0	0	0	0	0	0	0	0	0	0	0	0	29	0	0
motu591	Eukaryota	Amoebozoa	Dictyostelia	Dictyostelia	Dictyostelia	Dictyostelia	Polysphondylium	Polysphondylium	0	0	0	0	0	0	0	0	0	0	0	0	0	0	0	0	0	0	0	0	0	0	334	0	0	0	0	0	0	0	0	0	0	0	0	0	0	0	0	0	0
motu501	Eukaryota	Amoebozoa	Dictyostelia	Dictyostelia	Dictyostelia	Dictyostelia	Dictyostelium	Dictyostelium	0	0	0	0	0	0	0	0	0	0	0	0	0	0	0	0	0	0	0	0	0	0	330	0	0	0	0	0	0	0	0	0	0	0	0	0	0	0	0	0	0
motu549	Eukaryota	Amoebozoa	Dictyostelia	Dictyostelia	Dictyostelia	Dictyostelia	Dictyostelium	Dictyostelium	0	0	0	0	0	0	0	0	0	0	0	0	0	0	0	0	0	0	0	0	0	0	98	0	0	0	0	0	0	0	0	0	0	0	0	0	0	0	0	0	0
motu1543	Eukaryota	Rhizaria	Cercozoa	uncultured	uncultured	uncultured	uncultured	uncultured	0	594	0	0	0	0	0	0	0	0	0	0	0	0	0	0	0	0	0	0	0	0	0	0	0	0	0	0	0	0	0	0	0	0	0	0	0	0	0	0	0
motu1604	Eukaryota	Rhizaria	Cercozoa	uncultured	uncultured	uncultured	uncultured	uncultured	0	3	0	0	0	0	0	0	0	0	0	0	0	0	0	0	0	0	0	0	0	0	0	0	0	0	0	0	0	0	0	0	0	64	0	0	0	0	0	0	0
jotu145	Eukaryota	Rhizaria	Cercozoa	uncultured	uncultured	uncultured	uncultured	uncultured	0	0	0	0	0	0	0	0	0	0	0	0	0	0	0	0	0	0	0	0	0	0	0	0	0	0	0	0	0	0	0	0	0	2045	0	0	0	0	0	0	0
jotu722	Eukaryota	Rhizaria	Cercozoa	Incertae Sedis	Incertae Sedis	Incertae Sedis	Kraken	Kraken	0	0	0	0	0	0	0	0	0	0	0	0	0	32	0	0	0	0	0	0	0	0	0	0	0	0	0	0	0	0	0	0	0	0	0	0	0	0	0	0	0
jotu331	Eukaryota	Rhizaria	Cercozoa	Glissomonadida	Glissomonadida	Glissomonadida	Bodomorpha	Bodomorpha	0	0	0	0	0	0	0	0	0	0	0	0	0	0	0	0	0	0	0	0	0	0	0	0	0	0	0	0	0	0	0	0	0	0	0	0	0	0	0	0	0
jotu383	Eukaryota	Rhizaria	Cercozoa	Phytomyxea	Phytomyxea	Phytomyxea	Polymyxa	Polymyxa	0	0	0	0	0	0	0	0	0	0	0	0	0	0	0	0	0	0	0	0	0	0	0	0	113	0	0	0	0	0	0	0	0	0	0	0	0	0	0	0	0
motu1344	Eukaryota	Rhizaria	Cercozoa	Phytomyxea	Phytomyxea	Phytomyxea	Polymyxa	Polymyxa	0	0	0	0	0	0	0	0	0	0	0	0	0	0	0	0	0	0	0	0	0	0	0	0	2	0	0	0	0	0	0	0	0	0	0	0	0	0	0	0	0
jotu450	Eukaryota	Rhizaria	Cercozoa	Glissomonadida	Glissomonadida	Glissomonadida	Glissomonadida	Glissomonadida	0	0	0	0	0	0	0	0	0	0	0	0	0	0	0	0	0	0	0	0	0	0	0	0	0	0	0	0	0	0	0	0	0	0	0	0	0	0	0	0	0
jotu568	Eukaryota	Rhizaria	Rhizaria	Rhizaria	Rhizaria	Rhizaria	Rhizaria	Rhizaria	0	0	0	0	0	0	0	0	0	0	0	0	0	0	0	0	0	0	0	0	0	0	0	0	0	0	0	0	0	0	0	0	0	0	0	0	0	0	0	0	0
jotu452	Eukaryota	Rhizaria	Cercozoa	Glissomonadida	Glissomonadida	Glissomonadida	Glissomonadida	Glissomonadida	0	0	0	0	0	0	0	0	0	0	0	0	0	0	0	0	0	0	0	0	0	0	0	0	0	0	0	0	0	0	0	0	0	0	0	0	0	0	0	0	0
jotu624	Eukaryota	Rhizaria	Cercozoa	Glissomonadida	Glissomonadida	Glissomonadida	Allantion	Allantion	0	0	0	50	0	0	0	0	0	0	0	0	0	0	0	0	0	0	0	0	0	0	0	0	0	0	0	0	0	0	0	0	0	0	0	0	0	0	0	0	0
jotu546	Eukaryota	Rhizaria	Cercozoa	Glissomonadida	Glissomonadida	Glissomonadida	Glissomonadida	Glissomonadida	0	0	0	0	0	0	0	0	0	0	0	0	0	0	0	0	0	0	0	0	0	0	0	0	0	0	0	0	0	0	0	0	0	0	0	0	0	0	0	0	0
jotu276	Eukaryota	Rhizaria	Cercozoa	Cercozoa	Cercozoa	Cercozoa	Cercozoa	Cercozoa	0	0	0	0	0	0	0	0	0	0	0	0	0	0	0	0	0	0	0	0	0	0	0	0	0	0	0	0	0	0	0	0	0	0	0	0	0	0	0	0	0
jotu394	Eukaryota	Rhizaria	Cercozoa	Imbricatea	Imbricatea	Thaumatomonadida	Thaumatomonadida	Thaumatomonadida	0	0	0	0	0	0	0	0	0	0	0	0	0	0	0	0	0	0	0	0	0	0	0	0	0	0	0	0	0	0	0	0	0	0	0	0	0	0	0	0	0
jotu352	Eukaryota	Rhizaria	Cercozoa	Imbricatea	Imbricatea	Euglyphida	Euglypha	Euglypha	0	0	0	0	0	0	0	0	0	0	0	0	0	0	0	0	0	0	0	0	0	0	0	0	0	0	0	0	0	0	0	0	0	0	0	0	0	0	0	0	0
motu1562	Eukaryota	Rhizaria	Cercozoa	Imbricatea	Imbricatea	Euglyphida	Euglyphida	Euglyphida	0	0	0	0	0	0	0	0	0	0	0	0	0	0	1	0	0	0	6	0	0	0	0	0	0	0	0	0	0	0	0	0	0	0	0	0	0	0	0	0	0
motu1665	Eukaryota	Rhizaria	Cercozoa	Imbricatea	Imbricatea	Euglyphida	Trinema	Trinema	0	0	0	0	0	0	0	0	0	0	0	0	0	0	0	0	0	0	0	0	0	0	0	0	0	0	0	0	0	0	0	0	0	0	0	0	0	0	0	0	0
jotu10	Eukaryota	Rhizaria	Cercozoa	Imbricatea	Imbricatea	Euglyphida	Euglyphida	Euglyphida	0	0	0	0	0	0	0	0	0	0	2	0	0	0	6	26	0	0	234	0	0	0	6	0	32	1	0	0	10	0	0	0	0	0	0	0	0	0	0	0	0
jotu642	Eukaryota	Rhizaria	Cercozoa	Cercozoa	Cercomonadida	Cercomonadidae	Cercomonadidae	Cercomonadidae	0	0	0	0	0	0	0	0	0	0	0	0	0	0	0	0	0	0	0	0	14	0	0	0	0	0	0	0	0	0	0	0	0	0	0	0	0	0	0	0	0
motu831	Eukaryota	Rhizaria	Rhizaria	Rhizaria	Rhizaria	Rhizaria	Rhizaria	Rhizaria	0	0	0	0	0	0	0	0	0	0	0	0	0	0	0	0	0	0	0	0	0	0	0	0	0	0	0	0	0	0	0	0	0	0	0	0	0	0	0	0	0
jotu20	Eukaryota	Rhizaria	Cercozoa	Imbricatea	Imbricatea	Euglyphida	Euglyphida	Euglyphida	0	0	0	0	0	0	0	0	0	0	0	0	0	0	0	0	0	0	0	0	0	0	0	0	0	0	0	0	0	0	0	0	0	0	0	0	0	0	0	0	0
jotu286	Eukaryota	Rhizaria	Cercozoa	Cercozoa	Cercozoa	Cercozoa	Cercozoa	Cercozoa	0	164	0	0	0	0	0	0	0	0	0	0	0	0	0	0	0	0	0	0	0	0	0	0	0	0	0	0	0	0	0	0	0	0	0	0	0	0	0	0	0
jotu574	Eukaryota	Rhizaria	Cercozoa	Cercozoa	Cercozoa	Cercozoa	Cercozoa	Cercozoa	0	0	0	0	0	0	0	0	0	0	0	0	0	0	0	0	0	0	0	0	0	0	0	0	0	0	0	0	0	0	0	0	0	0	0	0	0	0	0	0	0
jotu270	Eukaryota	Rhizaria	Cercozoa	Cercomonadidae	Cercomonadidae	Cercomonadidae	Cercomonadidae	Cercomonadidae	0	0	0	0	0	0	0	0	0	0	0	0	0	0	0	0	0	0	0	0	0	0	0	0	0	0	0	0	0	0	0	0	0	0	0	0	0	0	0	0	41
jotu597	Eukaryota	Rhizaria	Cercozoa	Cercomonadidae	Cercomonadidae	Cercomonadidae	uncultured	uncultured	0	0	0	0	0	0	0	0	0	0	0	0	0	0	0	0	0	0	0	0	0	0	0	0	0	0	0	0	0	0	0	0	0	0	0	0	0	0	0	0	0
jotu364	Eukaryota	Rhizaria	Cercozoa	Cercozoa	Cercozoa	Cercozoa	Cercozoa	Cercozoa	0	0	0	0	0	0	0	0	0	0	0	0	0	0	0	0	0	0	0	0	0	0	0	0	0	0	0	0	0	0	0	0	0	0	0	0	0	0	0	0	0
jotu205	Eukaryota	Rhizaria	Cercozoa	Cercomonadidae	Cercomonadidae	Cercomonadidae	Paracercomonas	Paracercomonas	0	224	0	0	0	0	0	0	0	0	0	0	0	0	0	0	0	0	0	0	0	0	0	0	0	0	0	0	0	0	0	0	0	0	0	0	0	0	0	0	0
jotu325	Eukaryota	Rhizaria	Cercozoa	Cercomonadidae	Cercomonadidae	Cercomonadidae	Cercomonadidae	Cercomonadidae	0	0	0	0	0	0	0	0	0	0	0	0	0	0	0	0	0	0	0	0	0	0	0	0	0	0	0	0	0	0	0	0	0	0	0	0	0	0	0	0	0
jotu369	Eukaryota	Rhizaria	Cercozoa	Cercomonadidae	Cercomonadidae	Cercomonadidae	Cercomonas	Cercomonas	0	0	0	0	0	0	0	0	0	0	0	0	0	0	0	0	0	0	0	0	0	0	0	0	0	0	0	0	0	0	0	0	0	0	0	0	0	0	0	0	0
motu951	Eukaryota	Rhizaria	Cercozoa	Cercozoa	Cercozoa	Cercozoa	Cercozoa	Cercozoa	0	0	0	0	0	0	0	0	0	0	0	0	0	0	0	0	0	0	0	0	0	0	0	0	0	0	0	0	0	0	0	0	1	0	0	0	0	0	0	0	0
motu876	Eukaryota	Rhizaria	Cercozoa	Cercozoa	Cercozoa	Cercozoa	Cercozoa	Cercozoa	0	0	0	0	0	0	0	0	0	0	1	0	59	0	0	0	0	0	0	0	0	0	0	0	0	0	0	0	0	0	0	0	0	0	0	0	0	0	0	0	0
jotu409	Eukaryota	Rhizaria	Cercozoa	Cercozoa	Cercozoa	Cercozoa	Cercozoa	Cercozoa	0	0	0	0	0	0	0	0	0	0	0	0	0	0	0	0	0	0	0	0	0	0	0	0	0	0	0	0	0	0	0	0	0	0	14	0	0	0	0	0	0
jotu351	Eukaryota	Rhizaria	Cercozoa	Cercozoa	Cercozoa	Cercozoa	Cercozoa	Cercozoa	0	0	0	0	0	0	0	0	0	0	0	0	0	0	0	0	0	0	0	0	0	0	0	0	0	0	0	0	0	0	0	0	0	0	0	0	0	0	0	13	0
motu1807	Eukaryota	Rhizaria	Cercozoa	Cercozoa	Cercozoa	Cercozoa	Cercozoa	Cercozoa	0	0	0	0	0	0	0	0	0	0	0	0	0	0	0	0	0	0	0	0	0	0	0	0	0	0	0	0	0	0	0	0	0	0	0	0	0	0	0	3	0
motu1462	Eukaryota	Rhizaria	Cercozoa	Cercozoa	Cercozoa	Cercozoa	Cercozoa	Cercozoa	0	0	0	0	0	0	0	0	0	0	0	0	0	0	0	162	0	0	0	0	0	0	0	0	0	0	0	0	0	0	0	0	0	0	0	0	0	14	0	0	0
motu1875	Eukaryota	Rhizaria	Cercozoa	Cercozoa	Cercozoa	Cercozoa	Cercozoa	Cercozoa	0	0	0	0	0	0	0	0	1	0	36	0	0	0	0	1	0	0	0	0	0	0	0	0	0	0	0	0	0	2	79	0	0	0	0	0	0	0	0	0	0
jotu185	Eukaryota	Rhizaria	Cercozoa	Cercozoa	Cercozoa	Cercozoa	Cercozoa	Cercozoa	3	0	0	0	0	0	0	0	16	0	176	0	13	0	0	80	0	0	0	0	21	0	0	0	0	15	0	0	0	258	0	0	0	0	0	0	0	0	0	5	0
jotu110	Eukaryota	Rhizaria	Cercozoa	Cercozoa	Cercozoa	Cercozoa	Cercozoa	Cercozoa	0	0	0	0	0	0	0	0	0	86	87	0	39	0	0	307	0	3	0	0	0	35	0	0	36	0	0	3	0	0	0	0	0	0	85	0	0	22	0	0	0
motu1878	Eukaryota	Rhizaria	Cercozoa	Cercozoa	Cercozoa	Cercozoa	Cercozoa	Cercozoa	0	0	0	0	0	0	0	0	0	4	4	0	1	0	0	8	0	1	0	0	0	0	0	0	2	0	0	0	0	0	0	0	0	0	7	0	0	1	0	0	0
motu817	Eukaryota	Rhizaria	Cercozoa	Cercomonadidae	Cercomonadidae	Cercomonadidae	Cercomonas	Cercomonas	0	0	0	0	0	0	0	0	0	0	0	0	0	0	0	10	0	0	0	0	0	0	0	0	0	0	0	0	0	0	0	0	0	75	0	0	0	0	0	0	0
jotu534	Eukaryota	Rhizaria	Cercozoa	Cercomonadidae	Cercomonadidae	Cercomonadidae	Cavernomonas	Cavernomonas	0	0	0	0	0	0	0	0	0	0	0	0	0	0	0	0	0	0	0	0	0	0	0	0	0	0	0	0	0	0	0	0	0	0	0	0	0	0	0	0	0
motu954	Eukaryota	Rhizaria	Cercozoa	Cercomonadidae	Cercomonadidae	Cercomonadidae	Cercomonas	Cercomonas	0	0	0	0	0	0	0	0	0	0	0	0	0	0	0	0	0	0	0	0	0	0	0	0	0	0	0	0	0	0	0	0	0	0	0	0	0	0	0	0	0
jotu311	Eukaryota	Rhizaria	Cercozoa	Cercozoa	Cercozoa	Cercozoa	Cercozoa	Cercozoa	0	0	0	0	0	0	0	0	0	0	0	0	0	0	0	0	0	0	0	0	0	0	0	0	0	0	0	0	0	0	0	0	0	0	0	0	0	0	0	0	0
jotu340	Eukaryota	Rhizaria	Cercozoa	Cercomonadidae	Cercomonadidae	Cercomonadidae	Cercomonas	Cercomonas	0	142	0	0	0	0	4	0	0	0	0	0	0	0	0	0	0	0	0	0	0	0	0	0	0	0	0	0	0	0	0	0	0	0	0	0	0	0	0	0	0
motu755	Eukaryota	Rhizaria	Cercozoa	Cercomonadidae	Cercomonadidae	Cercomonadidae	Cercomonas	Cercomonas	0	531	0	0	0	0	0	0	0	0	0	0	11	0	0	0	0	0	0	0	0	0	0	0	0	0	0	0	0	100	0	0	0	0	0	0	0	0	0	0	0
motu1300	Eukaryota	Rhizaria	Cercozoa	Cercomonadidae	Cercomonadidae	Cercomonadidae	Eocercomonas	Eocercomonas	0	0	0	0	0	0	0	0	0	0	0	0	0	0	0	0	0	0	0	0	0	0	0	0	0	0	0	0	0	0	0	0	0	0	0	0	0	0	0	0	0
motu1441	Eukaryota	Rhizaria	Cercozoa	Cercomonadidae	Cercomonadidae	Cercomonadidae	Eocercomonas	Eocercomonas	0	0	0	0	0	0	0	0	0	0	0	0	0	0	0	0	0	0	0	0	0	0	0	0	0	0	0	0	0	0	0	0	0	0	0	0	0	0	0	0	0
jotu350	Eukaryota	Rhizaria	Cercozoa	Cercomonadidae	Cercomonadidae	Cercomonadidae	Cercomonadidae	Cercomonadidae	0	0	0	0	0	0	0	0	0	0	0	0	0	0	0	0	0	0	0	0	0	0	0	0	0	0	0	0	0	0	0	0	0	0	26	0	0	0	0	0	0
jotu483	Eukaryota	Rhizaria	Cercozoa	Cercomonadidae	Cercomonadidae	Cercomonadidae	Cercomonadidae	Cercomonadidae	0	0	0	0	0	0	0	0	0	0	0	0	0	0	0	0	0	0	0	0	0	0	0	0	0	0	0	0	0	0	0	0	0	0	13	0	0	0	0	0	0
jotu605	Eukaryota	Rhizaria	Cercozoa	uncultured	uncultured	uncultured	uncultured	uncultured	0	0	0	0	0	0	0	0	0	0	0	0	0	0	0	0	0	0	0	0	0	0	0	0	0	0	0	0	0	0	0	0	43	0	0	0	0	0	0	0	0
jotu355	Eukaryota	Rhizaria	Cercozoa	Cercozoa	Cercozoa	Cercozoa	Cercozoa	Cercozoa	0	0	0	0	0	0	0	0	0	0	0	0	0	0	0	0	0	0	0	0	0	0	0	0	0	0	0	0	0	0	0	0	49	0	0	0	0	0	0	0	0
jotu411	Eukaryota	Rhizaria	Cercozoa	Cercozoa	Cercozoa	Cercozoa	Cercozoa	Cercozoa	0	0	0	0	0	0	0	0	0	0	0	0	0	0	0	0	0	0	0	0	0	0	0	0	0	0	0	0	0	0	0	0	125	0	0	0	0	0	0	0	0
jotu244	Eukaryota	Rhizaria	Cercozoa	Glissomonadida	Glissomonadida	Glissomonadida	Heteromita	Heteromita	0	0	0	0	0	0	0	0	0	0	0	0	0	0	0	0	0	0	0	0	0	0	0	0	0	0	0	0	0	0	0	0	0	0	0	0	0	0	0	0	0
jotu379	Eukaryota	Rhizaria	Cercozoa	uncultured	uncultured	uncultured	uncultured	uncultured	0	0	0	0	0	0	0	0	0	0	0	0	0	0	0	0	0	0	0	0	0	0	0	0	0	0	0	0	0	0	0	0	0	0	0	0	0	0	0	0	0
jotu423	Eukaryota	Rhizaria	Cercozoa	Glissomonadida	Glissomonadida	Glissomonadida	Heteromita	Heteromita	0	17	0	0	0	0	0	0	0	0	0	0	0	0	0	0	0	0	0	185	0	0	0	0	0	3	0	0	0	0	0	0	0	0	35	0	0	2	0	0	1
jotu517	Eukaryota	Rhizaria	Cercozoa	Glissomonadida	Glissomonadida	Glissomonadida	Heteromita	Heteromita	0	0	0	0	0	0	0	0	0	0	0	0	21	0	0	0	0	0	0	0	0	0	0	0	0	0	0	0	0	0	0	0	0	0	0	0	0	0	0	0	0
jotu153	Eukaryota	Rhizaria	Cercozoa	Glissomonadida	Glissomonadida	Glissomonadida	Heteromita	Heteromita	0	1038	0	0	0	0	11	0	0	0	0	0	0	0	0	75	0	0	0	0	0	0	11	0	84	27	0	0	0	0	0	0	0	0	0	0	0	19	0	0	0
jotu440	Eukaryota	Rhizaria	Cercozoa	uncultured	uncultured	uncultured	uncultured	uncultured	0	0	0	0	0	0	0	0	0	0	0	0	0	0	0	0	0	0	0	0	0	0	0	0	0	0	0	0	0	0	0	0	0	0	0	0	0	0	18	0	0
jotu515	Eukaryota	Rhizaria	Cercozoa	uncultured	uncultured	uncultured	uncultured	uncultured	0	0	0	0	0	0	0	0	0	0	0	0	0	0	0	0	0	0	0	0	0	0	0	0	0	0	0	0	0	0	0	0	0	0	0	0	0	0	0	0	4
jotu23	Eukaryota	Rhizaria	Cercozoa	Glissomonadida	Glissomonadida	Glissomonadida	Heteromita	Heteromita	0	0	1	0	0	0	0	0	0	0	15	0	0	0	0	641	0	0	0	0	0	5	0	0	673	0	0	1	0	0	0	0	0	0	0	0	0	0	0	0	12
jotu29	Eukaryota	Rhizaria	Cercozoa	Glissomonadida	Glissomonadida	Glissomonadida	Heteromita	Heteromita	0	2283	0	0	0	0	1	0	0	0	0	0	1	0	0	1	0	0	0	4	0	0	0	0	196	0	0	3	0	0	0	0	0	223	80	0	0	0	0	0	7
jotu471	Eukaryota	Rhizaria	Cercozoa	Glissomonadida	Glissomonadida	Glissomonadida	Heteromita	Heteromita	0	0	0	0	0	0	0	0	0	0	0	0	14	0	0	13	0	0	0	0	0	1	0	0	0	0	0	0	0	0	0	0	0	0	0	0	0	0	0	0	0
jotu527	Eukaryota	Rhizaria	Cercozoa	uncultured	uncultured	uncultured	uncultured	metagenome	0	0	0	0	0	0	0	0	0	0	0	0	0	0	0	41	0	0	0	0	0	0	0	0	0	0	0	0	0	0	0	0	0	0	0	0	0	0	0	0	0
motu1454	Eukaryota	Rhizaria	Cercozoa	uncultured	uncultured	uncultured	uncultured	uncultured	0	0	0	0	0	0	0	0	0	0	0	0	0	0	0	1	0	0	0	0	0	0	0	0	0	0	0	0	0	0	0	0	0	0	0	0	0	0	0	0	0
jotu558	Eukaryota	Rhizaria	Cercozoa	Cercozoa	Cercozoa	Cercozoa	Cercozoa	Cercozoa	0	0	0	0	0	0	0	0	0	0	0	0	0	0	0	0	0	0	0	0	0	0	0	0	0	0	0	0	0	0	0	0	0	0	0	0	0	0	0	0	0
jotu212	Eukaryota	Rhizaria	Cercozoa	Glissomonadida	Glissomonadida	Glissomonadida	Bodomorpha	Bodomorpha	0	0	0	0	0	0	0	0	0	0	0	0	0	0	0	0	0	0	0	0	0	0	0	0	0	0	0	0	0	0	0	0	0	0	0	0	0	1	0	0	0
jotu279	Eukaryota	Rhizaria	Cercozoa	Cercozoa	Cercozoa	Cercozoa	Cercozoa	Cercozoa	0	0	0	0	0	0	0	0	0	0	0	0	0	0	0	0	0	0	0	0	0	0	114	0	0	0	0	0	0	0	0	0	0	0	0	0	0	0	0	0	0
jotu315	Eukaryota	Rhizaria	Cercozoa	Glissomonadida	Glissomonadida	Glissomonadida	Glissomonadida	Glissomonadida	0	0	0	0	0	0	0	0	0	0	0	0	0	0	0	0	0	0	0	0	0	0	0	0	0	0	0	0	0	0	0	0	0	0	0	0	0	0	0	0	0
motu1088	Eukaryota	Rhizaria	Cercozoa	uncultured	uncultured	uncultured	uncultured	uncultured	0	0	0	0	0	0	0	0	0	0	0	0	0	0	0	0	0	0	0	0	0	0	0	0	0	0	0	0	0	0	0	0	0	0	0	0	0	0	0	0	0
jotu168	Eukaryota	Rhizaria	Cercozoa	Glissomonadida	Glissomonadida	Glissomonadida	Heteromita	Heteromita	0	418	0	0	0	0	0	0	0	0	0	0	0	0	0	0	0	0	0	0	0	0	0	0	0	0	0	0	0	0	0	0	0	0	0	0	0	0	0	0	0
jotu39	Eukaryota	Rhizaria	Cercozoa	uncultured	uncultured	uncultured	uncultured	uncultured	1	3	0	0	0	0	0	4	2	0	0	0	0	0	0	14	0	12	0	1	51	0	0	21	3	1	0	0	44	0	0	0	1969	1	0	0	10	0	0	0	0
jotu121	Eukaryota	Rhizaria	Cercozoa	Cercomonadidae	Cercomonadidae	Cercomonadidae	Cercomonas	Cercomonas	0	0	0	0	0	0	0	0	99	0	0	0	0	0	0	1	0	0	0	0	0	0	0	12	0	0	0	0	9	0	0	0	0	0	0	0	0	0	0	0	0
jotu167	Eukaryota	Rhizaria	Cercozoa	uncultured	uncultured	uncultured	uncultured	uncultured	0	0	0	0	0	0	0	0	0	0	0	0	0	0	0	0	0	0	0	0	0	0	0	0	0	0	0	0	0	0	431	0	0	0	0	0	0	0	0	0	0
jotu50	Eukaryota	Rhizaria	Cercozoa	Cercomonadidae	Cercomonadidae	Cercomonadidae	Cercomonas	Cercomonas	0	27	0	0	0	0	0	0	22	0	0	0	0	0	15	79	0	0	0	0	0	33	0	2	695	0	0	1143	2	0	0	0	0	0	0	0	0	0	0	0	0
jotu728	Eukaryota	Rhizaria	Cercozoa	Incertae	Incertae	Incertae	Incertae	Incertae	0	0	0	0	0	0	0	0	0	0	0	0	0	0	0	0	0	0	0	0	0	0	0	2	0	0	0	0	0	56	0	0	0	0	0	0	0	0	0	0	0
jotu257	Eukaryota	Rhizaria	Cercozoa	Cercozoa	Cercomonadida	Cercomonadidae	Cercomonadidae	Cercomonadidae	0	0	0	22	0	0	0	0	0	0	0	0	0	0	0	0	0	0	0	0	0	0	0	0	0	0	0	0	0	0	0	0	0	141	0	0	0	0	0	0	0
jotu105	Eukaryota	Rhizaria	Cercozoa	Cercozoa	Cercomonadida	Cercomonadidae	Cercomonadidae	Cercomonadidae	0	0	0	0	0	0	0	0	0	0	0	0	0	0	144	0	0	0	0	0	0	0	0	3	0	0	0	5	0	0	0	0	0	0	0	0	0	0	0	0	0
jotu25	Eukaryota	Rhizaria	Cercozoa	Cercozoa	Cercomonadida	Cercomonadidae	Cercomonadidae	Cercomonadidae	8	745	0	0	0	0	0	0	0	0	0	0	112	0	20	313	0	0	18	0	9	0	27	0	14	2	0	0	0	1190	0	0	0	0	316	0	1	89	0	4	391
jotu30	Eukaryota	Rhizaria	Cercozoa	Cercozoa	Cercomonadida	Cercomonadidae	Cercomonadidae	Cercomonadidae	0	0	0	0	0	0	0	0	0	0	0	0	0	0	0	0	0	0	0	0	0	0	0	0	0	0	0	0	0	0	0	0	0	0	0	0	0	0	0	0	0
jotu176	Eukaryota	Rhizaria	Cercozoa	Cercozoa	Cercomonadida	Cercomonadidae	Cercomonadidae	Cercomonadidae	0	0	0	0	0	0	0	0	0	0	10	0	0	0	0	0	0	0	46	0	0	0	0	0	0	0	0	0	0	0	0	0	0	3	0	0	0	0	0	0	0
jotu561	Eukaryota	Rhizaria	Cercozoa	Cercozoa	Cercomonadida	Cercomonadidae	Cercomonadidae	Cercomonadidae	0	0	0	0	0	0	0	0	0	0	1	0	0	0	0	0	0	0	0	0	0	0	0	0	0	0	0	0	0	0	0	0	0	0	0	0	0	0	0	0	0
jotu300	Eukaryota	Rhizaria	Cercozoa	Cercozoa	Cercomonadida	Cercomonadidae	Cercomonadidae	Cercomonadidae	3	0	0	0	0	0	0	0	0	0	0	0	0	0	0	0	0	0	0	0	0	0	0	0	0	0	0	0	0	0	0	0	0	0	0	0	0	0	0	0	0
motu418	Eukaryota	Rhizaria	Cercozoa	Cercozoa	Cercozoa	Cercozoa	Cercozoa	Unknown Cercozoa	0	0	0	0	0	0	0	0	0	0	36	0	0	0	0	0	0	0	3	0	0	0	0	0	0	0	0	0	0	0	0	0	0	7	2	0	0	0	0	0	0
jotu587	Eukaryota	Rhizaria	Cercozoa	Cercozoa	Cercomonadida	Cercomonadidae	Cercomonadidae	Cercomonadidae	0	0	0	0	0	0	0	0	0	0	0	0	0	0	0	0	0	0	0	0	0	0	0	0	0	0	0	0	0	0	0	0	0	0	36	0	0	0	0	0	0
motu403	Eukaryota	Stramenopiles	Labyrinthulomycetes	Labyrinthulomycetes	Labyrinthulomycetes	Thraustochytriaceae	Aplanochytrium	Aplanochytrium	0	787	0	0	0	0	0	0	0	0	0	0	0	0	0	0	0	0	0	0	0	0	0	0	5	0	0	0	0	0	0	0	0	0	63	0	0	0	0	0	0
motu1739	Eukaryota	Stramenopiles	Labyrinthulomycetes	Labyrinthulomycetes	Labyrinthulomycetes	Thraustochytriaceae	Thraustochytriaceae	Thraustochytriaceae	0	0	0	0	0	0	0	0	0	0	0	0	0	0	0	0	0	0	0	0	0	0	0	0	0	0	0	0	0	0	0	0	0	0	0	0	0	0	0	0	0
jotu142	Eukaryota	Stramenopiles	Peronosporomycetes	Peronosporomycetes	Peronosporomycetes	Peronosporomycetes	Pythium	Pythium	0	0	0	0	0	0	43	0	0	0	0	0	0	0	0	0	0	0	0	0	0	0	752	0	0	0	0	0	0	0	0	0	0	0	0	0	0	0	0	0	0
jotu501	Eukaryota	Stramenopiles	Peronosporomycetes	Peronosporomycetes	Peronosporomycetes	Peronosporomycetes	Peronosporomycetes	Peronosporomycetes	0	0	0	0	0	0	0	0	0	0	0	0	0	0	0	0	0	0	0	0	0	0	0	0	0	0	0	0	0	0	0	0	0	0	0	0	0	0	0	0	0
motu284	Eukaryota	Stramenopiles	Stramenopiles	Incertae Sedis	Incertae Sedis	Incertae Sedis	Blastocystis	Blastocystis	0	0	0	1	0	0	0	0	0	0	0	0	0	0	0	0	0	3	0	0	196	0	6	0	0	0	0	0	0	0	0	0	0	0	0	0	0	0	0	0	0
motu1760	Eukaryota	Stramenopiles	Stramenopiles	Incertae Sedis	Incertae Sedis	Incertae Sedis	Blastocystis	Blastocystis	0	0	0	0	0	0	0	0	0	0	0	0	0	0	0	0	0	0	0	0	0	0	0	0	0	0	0	0	0	0	0	0	0	0	0	0	0	0	0	0	0
motu538	Eukaryota	Stramenopiles	Stramenopiles	Incertae Sedis	Incertae Sedis	Incertae Sedis	Blastocystis	Blastocystis	0	0	0	2	0	0	0	0	0	0	0	0	0	0	0	0	0	0	0	0	63	0	0	0	0	0	0	0	0	0	0	0	0	0	0	0	8	0	0	0	0
motu1230	Eukaryota	Stramenopiles	Bicosoecida	P34.6	P34.6	P34.6	P34.6	P34.6	0	0	0	0	0	0	0	0	0	0	0	0	0	0	0	0	0	0	0	0	0	0	0	0	0	0	0	0	0	0	0	0	0	0	0	0	0	0	0	0	0
motu1402	Eukaryota	Stramenopiles	Bicosoecida	CH1-2B-3	CH1-2B-3	CH1-2B-3	CH1-2B-3	CH1-2B-3	0	0	0	0	0	0	0	0	0	0	0	0	0	0	0	0	0	0	0	0	0	0	0	0	0	0	0	0	0	0	0	0	0	0	0	0	0	0	0	0	0
motu1389	Eukaryota	Stramenopiles	Bicosoecida	CH1-2B-3	CH1-2B-3	CH1-2B-3	CH1-2B-3	CH1-2B-3	0	0	0	0	0	0	0	0	0	0	0	0	0	0	0	0	0	0	0	47	0	0	0	0	0	0	0	0	0	0	0	0	0	0	0	0	0	0	0	0	0
motu310	Eukaryota	Stramenopiles	Bicosoecida	CH1-2B-3	CH1-2B-3	CH1-2B-3	CH1-2B-3	CH1-2B-3	0	0	0	223	0	0	0	0	0	0	0	0	0	0	0	0	0	0	0	0	64	0	0	0	0	0	0	0	0	0	0	0	0	0	0	0	0	0	0	0	0
motu1074	Eukaryota	Stramenopiles	Bicosoecida	CH1-2B-3	CH1-2B-3	CH1-2B-3	CH1-2B-3	CH1-2B-3	0	0	0	0	0	0	0	0	0	0	0	0	0	0	0	0	0	0	0	0	0	0	0	0	0	0	0	0	0	0	0	0	0	0	0	0	0	0	0	0	0
motu691	Eukaryota	Stramenopiles	Bicosoecida	LG08-10	LG08-10	LG08-10	LG08-10	LG08-10	0	0	0	150	0	0	0	0	0	0	0	0	0	0	0	0	0	0	0	0	3	0	0	0	0	0	0	0	0	0	12	0	14	0	0	0	0	0	9	0	0
motu1042	Eukaryota	Stramenopiles	Bicosoecida	CH1-2B-3	CH1-2B-3	CH1-2B-3	CH1-2B-3	CH1-2B-3	0	0	0	0	0	0	0	0	0	0	0	0	0	0	0	0	0	0	0	0	8	0	0	0	0	0	0	0	0	0	0	0	0	0	0	0	0	0	0	0	0
motu1283	Eukaryota	Stramenopiles	Bicosoecida	Bicosoecida	Bicosoecida	Bicosoecida	Bicosoecida	Bicosoecida	0	0	0	0	0	0	0	0	0	0	0	0	0	0	0	0	0	0	0	0	0	0	0	0	0	0	0	0	0	0	0	0	0	0	0	0	0	2	0	0	0
motu1778	Eukaryota	Stramenopiles	Bicosoecida	Bicosoecida	Bicosoecida	Bicosoecida	Bicosoecida	Bicosoecida	13	0	0	0	0	0	0	0	0	0	0	0	0	0	0	0	0	0	0	0	0	0	0	0	0	0	0	0	0	0	0	0	0	0	0	0	0	0	0	0	0
motu901	Eukaryota	Stramenopiles	Bicosoecida	Bicosoecida	Bicosoecida	Bicosoecida	Bicosoecida	Bicosoecida	0	0	0	0	0	0	0	0	0	0	0	0	66	0	0	0	0	0	0	0	0	0	0	0	0	0	0	0	0	0	0	0	0	0	0	0	0	0	0	0	0
motu1097	Eukaryota	Stramenopiles	Bicosoecida	Bicosoecida	Bicosoecida	Bicosoecida	Bicosoecida	Bicosoecida	0	0	0	0	0	0	0	0	0	0	0	0	0	0	0	0	0	0	0	0	0	0	0	0	0	0	0	0	0	0	0	0	0	0	0	0	0	0	0	0	0
motu507	Eukaryota	Stramenopiles	Bicosoecida	Bicosoecida	Bicosoecida	Bicosoecida	Bicosoecida	Bicosoecida	6	0	0	0	0	0	0	0	0	0	0	0	0	0	0	68	0	0	0	0	0	0	0	0	32	0	0	0	0	0	0	0	0	0	0	0	0	0	0	0	0
motu1262	Eukaryota	Stramenopiles	Bicosoecida	P34.6	P34.6	P34.6	P34.6	P34.6	0	0	0	0	0	0	0	0	0	0	0	0	0	0	0	0	0	0	0	0	0	0	0	0	0	0	0	0	0	0	0	0	0	0	0	0	0	0	0	0	0
motu1641	Eukaryota	Fungi	Ascomycota	Ascomycota	Ascomycota	Ascomycota	Ascomycota	Ascomycota	0	0	0	0	0	0	0	0	0	0	0	0	0	0	0	0	0	0	0	0	0	0	0	0	0	0	0	0	0	0	0	0	0	0	0	0	0	0	0	0	0
jotu520	Eukaryota	Fungi	Ascomycota	Ascomycota	Ascomycota	Ascomycota	Ascomycota	Ascomycota	2	0	0	0	0	0	0	0	0	0	0	0	0	0	0	0	0	0	0	0	0	0	0	0	0	0	0	0	0	14	0	0	0	0	0	0	0	0	0	3	0
motu510	Eukaryota	Fungi	Ascomycota	Ascomycota	Ascomycota	Ascomycota	Ascomycota	Ascomycota	8	0	0	0	0	0	0	0	0	0	0	0	0	0	0	0	0	0	0	0	0	0	0	0	0	0	0	0	0	16	0	0	0	0	0	0	0	0	0	2	0
motu815	Eukaryota	Fungi	Chytridiomycota	Chytridiomycota	Chytridiomycota	Chytridiomycota	Chytridiomycota	Unknown Chytridiomycota	0	0	0	0	0	0	0	0	0	0	0	0	0	0	0	0	0	0	0	0	0	0	0	0	0	0	0	0	0	0	0	0	0	0	0	0	0	0	0	0	0
jotu65	Eukaryota	Amoebozoa	Amoebozoa	Amoebozoa	Amoebozoa	Amoebozoa	Amoebozoa_unknown_group1	Amoebozoa	0	0	0	0	0	0	5	0	46	0	66	0	0	0	0	11	0	11	0	0	0	0	0	0	133	0	0	0	0	0	0	0	0	659	0	0	0	0	0	0	16
jotu171	Eukaryota	Amoebozoa	Amoebozoa	Amoebozoa	Amoebozoa	Amoebozoa	Amoebozoa_unknown_group1	Amoebozoa	0	0	0	0	0	0	0	0	0	0	0	0	30	0	0	0	0	0	0	0	0	0	49	0	0	0	0	0	0	0	0	0	0	0	0	0	0	0	0	0	0
jotu80	Eukaryota	Amoebozoa	Amoebozoa	Amoebozoa	Amoebozoa	Amoebozoa	Amoebozoa_unknown_group1	Amoebozoa	2	0	0	0	0	0	0	0	0	0	18	0	0	0	0	18	0	10	0	0	0	0	0	0	0	0	0	6	0	0	0	0	0	0	0	0	0	0	4	2	0
jotu542	Eukaryota	Amoebozoa	Amoebozoa	Amoebozoa	Amoebozoa	Amoebozoa	Amoebozoa_unknown_group1	Amoebozoa	0	0	0	0	0	0	0	0	0	0	0	0	0	0	0	61	0	16	0	0	0	0	0	0	0	0	0	0	0	0	0	0	34	0	0	0	0	0	0	0	0
jotu230	Eukaryota	Amoebozoa	Amoebozoa	Amoebozoa	Amoebozoa	Amoebozoa	Amoebozoa_unknown_group1	Amoebozoa	0	0	0	0	0	0	0	0	0	0	0	0	0	0	0	17	0	0	0	0	0	0	0	0	0	0	0	0	0	0	0	0	5	0	0	0	0	0	0	0	0
jotu13	Eukaryota	Amoebozoa	Amoebozoa	Amoebozoa	Amoebozoa	Amoebozoa	Amoebozoa_unknown_group1	Amoebozoa	0	0	0	0	0	0	0	0	105	0	0	0	0	0	0	43	0	11	151	0	4	0	0	0	0	0	0	4	0	0	0	0	0	0	12	0	0	0	0	0	305
jotu771	Eukaryota	Amoebozoa	Amoebozoa	Amoebozoa	Amoebozoa	Amoebozoa	Amoebozoa_unknown_group10	Amoebozoa_unknown_group10	0	0	0	0	0	0	0	0	0	0	0	0	0	0	0	0	0	0	0	0	0	0	0	0	0	0	0	0	0	0	0	0	0	0	0	0	0	0	0	0	0
jotu601	Eukaryota	Holozoa	Mesomycetozoea	Mesomycetozoea	Ichthyophonida	Amoebidiaceae	Amoebidiaceae	Amoebidiaceae	0	0	0	0	0	0	0	0	0	0	0	0	0	0	0	0	0	0	0	0	0	0	0	0	0	0	0	0	0	0	0	0	0	0	31	0	0	0	0	0	0
jotu169	Eukaryota	Amoebozoa	Amoebozoa	Discosea	Centramoebida	Centramoebida	Acanthamoeba	Acanthamoeba	0	0	0	0	0	0	0	0	0	0	0	0	0	0	0	0	0	0	0	0	0	0	0	0	0	0	0	0	0	0	0	0	0	0	0	0	0	0	0	0	0
jotu398	Eukaryota	Amoebozoa	Amoebozoa	Discosea	Centramoebida	Centramoebida	Acanthamoeba	Acanthamoeba	0	0	0	0	0	0	0	0	0	0	0	0	0	0	0	0	0	0	0	0	0	0	0	0	0	0	0	0	0	0	0	0	0	0	0	0	0	0	0	0	0
jotu751	Eukaryota	Amoebozoa	Amoebozoa	Discosea	Centramoebida	Centramoebida	Centramoebida	uncultured	0	0	0	0	0	0	0	0	10	0	0	0	0	0	0	24	0	0	0	0	0	0	0	0	0	0	0	0	0	0	0	0	0	0	55	0	0	0	0	0	0
jotu551	Eukaryota	Amoebozoa	Amoebozoa	Amoebozoa	Amoebozoa	Amoebozoa	Amoebozoa	Amoebozoa	0	0	0	0	0	0	0	0	0	0	0	0	0	0	0	0	0	0	0	0	0	0	0	0	0	0	0	0	0	0	0	0	0	0	0	0	0	0	0	0	0
jotu436	Eukaryota	Amoebozoa	Protosporangiida	Protosporangiidae	Protosporangiidae	Protosporangiidae	Protosporangiidae	Protosporangiidae	0	0	0	0	0	0	1	0	0	0	0	0	0	0	0	9	0	0	0	0	0	0	0	0	0	0	0	0	0	0	0	0	0	0	29	0	0	0	0	0	0
jotu374	Eukaryota	Amoebozoa	Protosporangiida	Protosporangiida	Protosporangiida	Protosporangiida	Protosporangiida	Protosporangiida	1	0	0	26	0	0	0	0	0	0	0	0	15	2	0	7	0	0	0	0	60	0	0	0	48	2	0	0	0	0	0	0	0	0	0	0	0	0	0	0	59
motu1617	Eukaryota	Amoebozoa	Protosteliida	Protosteliida	Protosteliida	Protosteliida	Protostelium	Protostelium	0	0	0	0	0	0	0	0	0	0	0	0	0	0	0	0	0	0	0	0	0	0	0	0	0	0	0	0	0	0	42	0	0	0	0	0	0	0	0	0	0
jotu721	Eukaryota	Amoebozoa	Amoebozoa	Amoebozoa	Amoebozoa	Amoebozoa	Dictyamoeba	unknown Amoebozoa	0	49	0	0	0	0	0	0	0	0	0	0	0	0	0	0	0	0	0	0	0	0	0	0	9	0	0	0	0	0	0	0	0	0	0	0	0	0	0	0	0
jotu646	Eukaryota	Amoebozoa	Amoebozoa	Amoebozoa	Amoebozoa	Amoebozoa	Amoebozoa_unknown_group9	Amoebozoa_unknown_group9	0	0	0	0	0	0	0	0	0	0	0	0	0	0	0	0	0	0	0	0	0	0	27	0	0	0	0	0	0	0	0	0	0	0	0	0	0	0	0	0	0
jotu162	Eukaryota	Amoebozoa	Amoebozoa	Amoebozoa	Amoebozoa	Amoebozoa	Amoebozoa_unknown_group3	Amoebozoa_unknown_group3	7	0	0	0	0	0	0	0	7	0	0	0	0	0	0	28	0	44	19	0	0	0	0	0	11	0	0	0	14	0	0	0	0	75	39	0	0	0	0	0	37
motu694	Eukaryota	Amoebozoa	Discosea	Longamoebia	Longamoebia	Longamoebia	Longamoebia	unknown Discosea	0	0	0	0	0	0	0	0	20	0	0	0	0	0	0	9	0	0	0	0	0	2	0	0	0	0	0	56	0	448	0	0	0	829	111	0	0	0	0	0	14
motu1154	Eukaryota	Amoebozoa	Protosteliida	Protosteliida	Protosteliida	Protosteliida	Protosteliida	unknown Protosteliida	0	0	0	0	0	0	0	0	0	0	0	0	0	0	0	0	0	0	0	0	0	0	0	0	0	0	0	0	0	0	0	0	0	0	0	0	0	0	0	0	0
jotu684	Eukaryota	Amoebozoa	Amoebozoa	Amoebozoa	Amoebozoa	Amoebozoa	Amoebozoa	Amoebozoa	6	17	0	0	0	0	0	0	0	0	17	0	49	0	0	55	0	0	0	0	81	5	0	0	261	124	0	30	0	0	0	0	0	0	81	0	0	0	18	5	0
motu308	Eukaryota	Amoebozoa	Protosteliida	Protosteliida	Protosteliida	Protosteliida	Protosteliida	unknown Protosteliida	3	20	0	0	0	0	0	0	0	0	7	0	38	0	0	3	0	0	0	0	2	0	0	0	2	5	0	2	0	0	0	0	0	0	52	0	0	0	11	3	0
jotu480	Eukaryota	Amoebozoa	Gracilipodida	Gracilipodida	Gracilipodida	Gracilipodida	Gracilipodida	unknown Gracilipodida	0	0	0	0	0	0	0	0	0	0	0	0	0	0	0	0	0	0	0	0	0	0	0	0	0	0	0	0	0	0	0	0	0	0	8	0	0	0	0	0	0
jotu363	Eukaryota	Amoebozoa	Amoebozoa	Amoebozoa	Amoebozoa	Amoebozoa	Amoebozoa_unknown_group2	Amoebozoa_unknown_group2	0	0	0	0	0	0	0	0	0	0	0	0	0	0	0	0	0	0	0	0	0	0	0	0	0	0	0	0	0	0	0	0	0	0	0	0	0	0	0	0	0
jotu339	Eukaryota	Amoebozoa	Gracilipodida	Gracilipodida	Gracilipodida	Gracilipodida	Flamella	Flamella	0	0	0	0	0	0	0	0	0	0	0	0	0	0	0	7	0	0	0	0	0	0	0	0	0	0	0	0	0	0	0	0	0	0	0	0	0	0	0	0	0
jotu150	Eukaryota	Amoebozoa	Gracilipodida	Gracilipodida	Gracilipodida	Gracilipodida	Flamella	Flamella	0	0	0	0	0	0	0	0	0	0	0	0	0	0	0	38	0	0	0	0	0	0	0	0	0	15	0	0	0	0	0	0	0	0	0	0	0	0	0	0	0
jotu396	Eukaryota	Amoebozoa	Gracilipodida	Gracilipodida	Gracilipodida	Gracilipodida	Flamella	Flamella	0	0	0	0	0	0	0	0	0	0	0	0	0	0	0	0	0	0	0	0	0	0	0	0	0	0	0	0	0	0	0	0	0	0	0	0	0	0	0	0	0
motu123	Eukaryota	Amoebozoa	Gracilipodida	Gracilipodida	Gracilipodida	Gracilipodida	Flamella	Flamella	0	0	0	0	0	0	0	0	0	0	0	0	0	0	0	0	0	0	0	0	0	0	0	0	0	0	0	0	0	0	0	0	0	0	20	0	0	0	0	0	0
jotu566	Eukaryota	Amoebozoa	Gracilipodida	Gracilipodida	Gracilipodida	Gracilipodida	Gracilipodida	unknown Gracilipodida	0	0	0	0	0	0	0	0	0	0	0	0	0	0	0	0	0	0	0	0	0	0	0	0	0	0	0	0	0	0	0	0	0	0	0	0	0	0	0	0	0
jotu621	Eukaryota	Amoebozoa	Gracilipodida	LEMD267	LEMD267	LEMD267	LEMD267	uncultured	0	0	0	0	0	0	0	0	0	0	0	0	0	0	0	0	0	0	0	0	0	0	0	0	0	0	0	0	0	0	0	0	0	0	0	0	0	0	0	0	0
motu361	Eukaryota	Amoebozoa	Gracilipodida	Gracilipodida	Gracilipodida	Gracilipodida	Gracilipodida	unknown Gracilipodida	0	0	0	0	0	0	0	0	0	0	0	0	0	0	0	126	0	0	0	0	0	0	0	0	0	154	0	0	0	788	0	0	0	0	284	0	0	0	0	0	16
motu1503	Eukaryota	Amoebozoa	Gracilipodida	Gracilipodida	Gracilipodida	Gracilipodida	Gracilipodida	unknown Gracilipodida	0	0	0	0	0	0	0	0	0	0	0	0	0	0	0	0	0	0	0	0	0	0	0	0	20	0	0	0	0	0	0	0	0	0	0	0	0	0	0	0	0
motu1446	Eukaryota	Amoebozoa	Amoebozoa	Amoebozoa	Amoebozoa	Amoebozoa	Amoebozoa_unknown_group4	Amoebozoa_unknown_group4	0	0	0	0	0	0	0	0	0	0	0	0	0	0	0	0	0	0	0	0	0	0	0	0	0	0	0	0	0	0	0	0	0	0	0	0	0	0	0	0	0
motu682	Eukaryota	Amoebozoa	Amoebozoa	Amoebozoa	Amoebozoa	Amoebozoa	Amoebozoa_unknown_group5	Amoebozoa_unknown_group5	0	0	0	0	0	0	0	0	0	0	0	0	0	0	0	0	0	0	0	0	0	0	0	0	0	0	0	0	0	0	0	0	0	0	0	0	0	0	0	0	0
motu1660	Eukaryota	Alveolata	Apicomplexa	Conoidasida	Coccidia	Coccidia	Coccidia	Unknown Conoidasida	0	0	0	0	0	0	0	0	0	0	0	0	0	0	0	0	0	0	0	0	0	0	0	0	0	0	0	0	0	0	0	0	0	0	0	0	0	0	0	0	0
jotu64	Eukaryota	Amoebozoa	Amoebozoa	Amoebozoa	Amoebozoa	Amoebozoa	Amoebozoa_unknown_group11	Amoebozoa_unknown_group11	0	0	0	0	0	0	0	0	0	0	0	0	0	0	0	0	0	0	0	0	0	0	0	0	0	0	0	0	0	0	0	0	0	0	0	0	0	0	0	0	0
jotu494	Eukaryota	Amoebozoa	Archamoebae	Entamoebida	Entamoebida	Entamoebida	Entamoeba	Entamoeba	0	0	0	0	0	0	0	0	0	0	0	0	0	0	0	0	0	0	0	0	0	0	0	0	0	0	0	0	0	0	0	0	0	0	0	0	0	0	0	0	0
motu1775	Eukaryota	Amoebozoa	Archamoebae	Entamoebida	Entamoebida	Entamoebida	Entamoeba	Entamoeba	0	0	0	0	0	0	0	0	0	0	0	0	0	0	0	0	0	0	0	0	0	0	0	0	0	0	0	0	0	0	0	0	0	0	0	0	0	0	0	23	0
motu230	Eukaryota	Fungi	LKM15	LKM15	LKM15	LKM15	LKM15	Unknown LKM15	0	0	0	0	0	0	0	0	0	0	0	0	0	0	0	0	0	0	0	0	0	0	0	0	0	0	0	0	0	0	0	0	0	0	0	0	0	0	0	0	0
motu8	Eukaryota	Alveolata	Syndiniales	Syndiniales	Syndiniales	Syndiniales	Syndiniales	Unknown Syndiniales	0	148	0	0	0	0	1	0	0	0	0	0	0	0	0	36	0	51	634	347	47	2	5	71	24	0	0	14	6	316	0	0	1	0	0	0	0	283	0	0	0
motu1505	Eukaryota	Alveolata	Syndiniales	Syndiniales	Syndiniales	Syndiniales	Syndiniales	Unknown Syndiniales	0	0	0	0	0	0	0	0	0	0	0	0	0	0	0	0	0	0	1	0	0	0	0	0	0	0	0	0	0	1	0	0	0	0	0	0	0	0	0	0	0
motu1619	Eukaryota	Alveolata	Syndiniales	Syndiniales	Syndiniales	Syndiniales	Syndiniales	Unknown Syndiniales	0	0	0	0	0	0	0	0	0	0	0	0	0	0	0	0	0	0	0	0	0	0	0	0	0	0	0	0	0	0	0	0	0	0	0	0	0	0	0	0	0
motu387	Eukaryota	Alveolata	Apicomplexa	Conoidasida	Gregarinasina	Gregarinasina	Gregarinasina	Unknown Conoidasida	0	0	0	0	0	0	0	0	0	0	0	0	0	0	0	0	0	0	0	0	0	0	0	0	0	0	0	0	0	0	0	0	0	0	0	0	0	0	0	0	0
jotu691	Eukaryota	Fungi	Zoopagomycota	Zoopagomycota	Zoopagomycota	Zoopagomycota	Zoopagomycota	Unknown Zoopagomycota	0	0	0	0	0	0	0	0	0	0	0	0	0	0	0	0	0	0	0	0	0	0	0	0	0	0	0	0	0	0	0	679	0	0	0	0	0	0	0	0	0
motu518	Eukaryota	Fungi	Zoopagomycota	Zoopagomycota	Zoopagomycota	Zoopagomycota	Zoopagomycota	Unknown Zoopagomycota	0	0	0	0	0	0	0	0	0	0	0	0	0	0	0	0	0	0	0	0	0	0	0	0	0	0	0	0	0	0	0	405	0	0	0	0	0	0	0	0	0
motu10	Eukaryota	Fungi	Microsporidia	Microsporidia	Microsporidia	Microsporidia	Enterocytozoon	Enterocytozoon_bieneusi	391	0	0	1	0	0	0	0	0	8	0	0	6	0	0	0	0	0	390	0	0	4	0	0	2	0	0	0	0	0	0	0	0	351	0	5921	16	0	1	0	335
motu673	Eukaryota	Alveolata	Apicomplexa	Conoidasida	Gregarinasina	Gregarinasina	Gregarinasina	Unknown Conoidasida	0	0	0	0	0	0	0	0	0	0	0	0	0	0	0	0	0	525	0	0	0	0	0	0	0	0	0	0	0	0	0	0	0	0	0	0	0	0	0	0	0
motu927	Eukaryota	Alveolata	Apicomplexa	Conoidasida	Gregarinasina	Gregarinasina	Gregarinasina	Unknown Conoidasida	0	0	0	0	0	0	0	0	0	0	0	0	0	0	0	0	0	0	0	0	0	0	0	0	0	0	0	0	0	0	0	0	0	0	0	0	0	0	0	0	0
motu141	Eukaryota	Alveolata	Apicomplexa	Conoidasida	Gregarinasina	Gregarinasina	Gregarinasina	Unknown Conoidasida	0	104	0	0	0	3	0	0	0	0	30	0	0	0	0	674	0	0	0	487	0	6	188	0	0	0	0	35	0	0	0	508	0	0	0	0	0	0	0	0	0
motu719	Eukaryota	Alveolata	Apicomplexa	Conoidasida	Gregarinasina	Gregarinasina	Gregarinasina	Unknown Conoidasida	0	0	0	0	0	0	0	0	0	0	0	0	0	0	0	0	0	0	0	0	0	0	0	0	0	0	0	0	0	0	0	0	0	0	0	0	0	0	0	0	0
jotu231	Eukaryota	Alveolata	Apicomplexa	Conoidasida	Gregarinasina	Gregarinasina	Gregarinasina	Unknown Conoidasida	15	0	0	0	0	0	0	0	0	0	0	0	0	0	31	970	0	67	0	0	0	0	0	0	0	0	1	4	3	0	0	0	0	0	109	0	6	0	0	0	0
motu79	Eukaryota	Alveolata	Apicomplexa	Conoidasida	Gregarinasina	Gregarinasina	Gregarinasina-distant-branch	Unknown Conoidasida-distant-branch	0	0	0	0	0	0	1	0	0	0	0	0	0	0	0	38	0	0	0	0	0	56	0	7	0	0	0	1976	31	0	0	0	0	0	0	0	144	0	0	0	0
motu330	Eukaryota	Alveolata	Apicomplexa	Conoidasida	Gregarinasina	Gregarinasina	Gregarinasina	Unknown Conoidasida	0	0	0	0	0	0	0	0	0	0	0	0	0	0	0	1865	0	0	0	0	0	0	0	0	0	0	0	0	0	0	0	0	0	0	0	0	0	0	0	0	0
motu467	Eukaryota	Alveolata	Apicomplexa	Conoidasida	Gregarinasina	Gregarinasina	Gregarinasina	Unknown Conoidasida	0	107	0	0	0	0	0	0	0	0	0	0	0	0	0	0	0	0	0	0	0	0	0	0	0	0	0	0	0	0	0	0	0	0	0	0	0	0	0	0	0
motu1452	Eukaryota	Alveolata	Apicomplexa	Conoidasida	Gregarinasina	Gregarinasina	Gregarinasina	Unknown Conoidasida	0	0	0	0	0	0	0	0	0	0	0	0	0	0	0	0	0	0	0	0	0	0	0	0	0	0	0	0	0	0	0	0	0	0	0	0	0	0	0	0	0
motu1832	Eukaryota	Alveolata	Apicomplexa	Conoidasida	Gregarinasina	Gregarinasina	Gregarinasina	Unknown Conoidasida	0	0	0	0	0	0	0	0	0	0	0	0	0	0	0	0	0	0	0	0	0	33	0	0	0	0	0	6	0	0	0	0	0	0	0	0	0	0	0	0	0
motu776	Eukaryota	Alveolata	Apicomplexa	Conoidasida	Gregarinasina	Gregarinasina	Gregarinasina	Unknown Conoidasida	0	0	0	0	0	0	0	0	0	0	0	0	0	0	0	0	0	0	0	0	0	0	0	0	0	0	0	0	0	0	0	0	0	0	0	0	0	0	0	0	0
motu1634	Eukaryota	Alveolata	Apicomplexa	Conoidasida	Gregarinasina	Eugregarinorida	Eugregarinorida	Eugregarinorida	0	0	0	0	0	0	0	0	0	0	0	0	0	0	0	0	0	0	0	0	0	0	0	0	0	0	0	0	0	0	0	0	0	0	0	0	0	0	0	0	0
motu328	Eukaryota	Alveolata	Apicomplexa	Conoidasida	Gregarinasina	Gregarinasina	Gregarinasina	Unknown Conoidasida	0	0	0	0	0	0	0	0	0	0	0	0	0	0	0	0	0	0	0	0	0	0	0	0	0	0	0	0	0	0	0	0	0	0	0	0	0	0	0	0	0
motu105	Eukaryota	Alveolata	Apicomplexa	Conoidasida	Gregarinasina	Gregarinasina	Gregarinasina	Gregarinasina	0	0	0	0	0	0	0	0	0	0	0	0	0	0	0	0	0	0	0	0	0	0	0	0	0	0	0	0	0	0	0	0	0	0	0	0	0	0	0	0	0
motu1424	Eukaryota	Alveolata	Apicomplexa	Conoidasida	Eugregarinorida	Gregarinidae	Gregarina	Gregarina	0	0	0	0	0	0	0	0	0	0	0	0	0	0	0	0	0	0	0	0	0	0	0	0	0	0	0	0	0	0	0	0	0	0	32	0	0	0	0	0	0
motu30	Eukaryota	Alveolata	Alveolata	Alveolata	Alveolata	Alveolata	Alveolata-distant-branch	Alveolata-distant-branch	0	0	0	0	0	0	0	0	0	11	0	0	3184	0	14	12448	0	0	0	0	0	1	18	0	23	1	0	1	0	0	0	2430	0	0	5387	0	325	0	0	0	0
motu1336	Eukaryota	Alveolata	Apicomplexa	Conoidasida	Eugregarinorida	Gregarinidae	Gregarina	Gregarina	0	0	0	0	0	0	0	0	0	0	0	0	0	0	0	52	0	0	0	0	0	0	0	0	0	0	0	0	0	0	0	0	0	0	55	0	0	0	0	0	0
motu802	Eukaryota	Alveolata	Apicomplexa	Conoidasida	Eugregarinorida	Gregarinidae	Gregarina	Gregarina	0	0	0	0	0	0	0	0	0	0	0	0	0	0	0	126	0	0	0	0	0	0	0	0	0	0	0	0	0	0	0	0	0	0	0	0	0	0	0	0	0
motu1272	Eukaryota	Alveolata	Alveolata	Alveolata	Alveolata	Alveolata	Alveolata	Alveolata	0	0	0	0	0	0	0	0	0	0	0	0	0	0	0	19	0	0	0	0	0	0	0	0	0	0	0	0	0	0	0	0	0	0	0	0	0	0	0	0	0
motu1161	Eukaryota	Alveolata	Alveolata	Alveolata	Alveolata	Alveolata	Alveolata	Alveolata	0	0	0	0	0	0	0	0	0	0	0	0	0	0	0	0	0	0	0	0	0	0	0	0	0	0	0	0	0	0	0	0	0	0	0	0	0	0	0	0	0
motu651	Eukaryota	Alveolata	Alveolata	Alveolata	Alveolata	Alveolata	Alveolata	Alveolata	0	0	0	0	0	0	0	0	0	0	0	0	15	0	2	3	0	0	0	0	0	0	0	0	0	0	0	0	0	0	0	0	0	0	9	0	0	0	0	0	0
motu736	Eukaryota	Alveolata	Alveolata	Alveolata	Alveolata	Alveolata	Alveolata	Alveolata	10	0	0	0	0	0	0	0	0	0	0	0	49	0	2	37	0	0	1	0	0	0	0	0	0	0	1	0	0	0	0	0	0	0	1	0	0	0	0	0	0
motu1789	Eukaryota	Alveolata	Alveolata	Alveolata	Alveolata	Alveolata	Alveolata	Alveolata	0	0	0	0	0	0	0	0	0	0	0	0	71	0	0	0	0	0	0	0	0	0	0	0	0	0	0	0	0	0	0	0	0	0	0	0	0	0	0	0	0
motu886	Eukaryota	Alveolata	Apicomplexa	Conoidasida	Eugregarinorida	Gregarinidae	Gregarina-distant-branch	Gregarina-distant-branch	227	0	0	0	0	0	0	0	0	0	0	0	2766	0	523	1799	0	18	72	0	0	0	0	0	0	0	1	0	0	0	0	2	0	0	6945	0	3	0	0	0	0
motu784	Eukaryota	Alveolata	Apicomplexa	Conoidasida	Eugregarinorida	Gregarinidae	Gregarina	Gregarina	0	0	0	0	0	0	0	0	0	0	0	0	20	0	0	30	0	0	0	0	0	0	0	0	0	0	0	0	0	0	0	0	0	0	19	0	0	0	0	0	0
motu1245	Eukaryota	Alveolata	Apicomplexa	Conoidasida	Eugregarinorida	Gregarinidae	Gregarina	Gregarina	22	0	0	0	0	0	0	0	0	0	0	0	2	0	1	0	0	0	0	0	0	0	0	0	0	0	5	0	0	0	0	0	0	0	36	0	0	0	0	0	0
motu1129	Eukaryota	Alveolata	Apicomplexa	Conoidasida	Eugregarinorida	Gregarinidae	Gregarina	Gregarina	0	0	0	0	0	0	0	0	0	0	0	0	4	0	2	0	0	0	0	0	0	0	0	0	0	0	0	0	0	0	0	0	0	0	10	0	0	0	0	0	0
motu1480	Eukaryota	Alveolata	Apicomplexa	Conoidasida	Eugregarinorida	Gregarinidae	Gregarina	Gregarina	0	0	0	0	0	0	0	0	0	0	0	0	1	0	0	1	0	0	0	0	0	0	0	0	0	0	0	0	0	0	0	0	0	0	22	0	0	0	0	0	0
motu962	Eukaryota	Alveolata	Apicomplexa	Conoidasida	Eugregarinorida	Gregarinidae	Gregarina	Gregarina	0	0	0	0	0	0	0	0	0	0	0	0	0	0	1	0	0	0	0	0	0	0	0	0	0	0	0	0	0	0	0	0	0	0	2	0	0	0	0	0	0
motu902	Eukaryota	Alveolata	Apicomplexa	Conoidasida	Eugregarinorida	Gregarinidae	Gregarina	Gregarina	0	0	0	0	0	0	0	0	0	0	0	0	75	0	0	0	0	0	0	0	0	0	0	0	0	0	0	0	0	0	0	0	0	0	0	0	0	0	0	0	0
motu1766	Eukaryota	Alveolata	Alveolata	Alveolata	Alveolata	Alveolata	Alveolata	Alveolata	0	0	0	0	0	0	0	0	0	0	0	0	0	0	0	0	0	0	0	0	0	0	0	0	0	0	0	0	0	0	0	0	0	0	0	0	0	0	0	0	0
motu1767	Eukaryota	Alveolata	Apicomplexa	Apicomplexa	Apicomplexa	Apicomplexa	Apicomplexa	Apicomplexa	0	0	0	0	0	0	0	0	0	0	0	0	0	0	0	0	0	0	0	0	0	0	0	0	0	0	0	0	0	0	0	0	0	0	0	0	0	0	0	0	0
motu196	Eukaryota	Alveolata	Apicomplexa	Conoidasida	Conoidasida	Conoidasida	Conoidasida	Conoidasida	0	0	0	0	0	0	0	0	0	0	0	0	0	0	0	0	0	0	0	0	0	0	0	0	0	0	0	0	0	0	0	0	0	0	0	0	0	0	0	0	0
motu1612	Eukaryota	Alveolata	Apicomplexa	Conoidasida	Eugregarinorida	Gregarinidae	Gregarina	Gregarina	0	0	0	0	0	0	0	0	0	0	0	0	0	0	0	0	0	0	0	0	0	0	0	0	0	0	0	0	0	0	0	0	0	0	0	0	0	0	0	0	0
motu12	Eukaryota	Alveolata	Apicomplexa	Conoidasida	Gregarinasina	Eugregarinorida	Gregarina-distant-branch	Gregarina-distant-branch	0	0	0	0	1	0	0	0	1	9	167	0	0	0	0	16738	0	0	1	0	19	262	566	12	1858	0	0	8480	50	17	0	0	0	0	3018	0	750	5531	0	0	0
motu1229	Eukaryota	Alveolata	Apicomplexa	Conoidasida	Eugregarinorida	Gregarinidae	Gregarina	Gregarina	0	0	0	0	0	0	0	0	0	0	0	0	0	0	0	1	0	0	0	0	0	0	0	0	0	0	0	0	0	0	0	0	0	0	0	0	0	0	0	0	0
motu1143	Eukaryota	Alveolata	Apicomplexa	Conoidasida	Eugregarinorida	Gregarinidae	Gregarina	Gregarina	0	0	0	0	0	0	0	0	0	0	0	0	0	0	0	67	0	0	0	0	0	1	4	0	24	0	0	84	0	0	0	0	0	0	0	0	0	7	0	0	0
motu1457	Eukaryota	Alveolata	Apicomplexa	Conoidasida	Eugregarinorida	Gregarinidae	Gregarina	Gregarina	0	0	0	0	0	0	0	0	0	0	0	0	0	0	0	0	0	0	0	0	0	0	0	0	0	0	0	0	0	0	0	0	0	0	0	0	0	0	0	0	0
motu1867	Eukaryota	Alveolata	Apicomplexa	Conoidasida	Eugregarinorida	Gregarinidae	Gregarina	Gregarina	0	0	0	0	0	0	0	0	0	0	0	0	0	0	0	10	0	0	0	0	0	0	0	0	4	0	0	18	0	0	0	0	0	0	0	0	0	0	0	0	0
motu800	Eukaryota	Alveolata	Apicomplexa	Conoidasida	Eugregarinorida	Gregarinidae	Gregarina	Gregarina	0	0	0	0	0	0	0	0	0	0	0	0	0	0	0	0	0	0	0	0	0	0	0	0	0	0	0	0	0	0	0	0	0	0	0	0	0	0	0	0	0
motu83	Eukaryota	Alveolata	Apicomplexa	Conoidasida	Eugregarinorida	Gregarinidae	Gregarina	Gregarina	0	190	0	0	0	0	0	0	0	1876	0	0	0	0	0	496	0	0	0	0	0	0	0	0	2	0	0	6	9	5885	0	0	58	0	3	0	0	2	0	1	0
motu737	Eukaryota	Alveolata	Apicomplexa	Conoidasida	Gregarinasina	Gregarinasina	Gregarinasina	Unknown Conoidasida	0	0	0	0	0	0	0	0	0	0	0	0	0	0	0	0	0	0	0	0	0	0	0	0	0	0	0	0	0	0	0	0	0	0	0	0	0	0	0	0	0
jotu316	Eukaryota	Alveolata	Apicomplexa	Conoidasida	Gregarinasina	Gregarinasina	Gregarinasina	Unknown Conoidasida	0	0	0	0	0	0	0	0	0	0	0	0	0	217	0	11	0	77	0	8	0	0	1	2	0	0	0	0	0	0	0	0	0	0	0	0	0	1	0	0	0
motu851	Eukaryota	Alveolata	Apicomplexa	Conoidasida	Gregarinasina	Gregarinasina	Gregarinasina	Unknown Conoidasida	0	0	0	0	0	0	0	0	0	0	0	0	0	67	0	0	0	2	0	0	0	0	0	0	0	0	0	0	0	0	0	0	0	0	0	0	0	0	0	0	0
motu1400	Eukaryota	Alveolata	Apicomplexa	Conoidasida	Gregarinasina	Gregarinasina	Gregarinasina	Unknown Conoidasida	0	0	0	0	0	0	0	0	0	0	0	0	0	0	0	0	0	0	0	0	0	0	0	0	0	0	0	0	0	0	0	0	0	0	0	0	0	0	0	0	0
jotu444	Eukaryota	Alveolata	Apicomplexa	Conoidasida	Eugregarinorida	Gregarinidae	Gregarina	Gregarina	0	0	0	0	0	0	0	0	0	0	0	0	0	64	0	4	0	25	0	0	0	0	0	0	0	0	0	0	0	0	0	0	0	0	0	0	0	0	0	0	0
motu1147	Eukaryota	Alveolata	Apicomplexa	Conoidasida	Eugregarinorida	Gregarinidae	Gregarina	Gregarina	0	0	0	0	0	0	0	0	0	0	0	0	0	0	0	0	0	0	0	0	0	0	0	0	0	0	0	0	0	0	0	0	0	0	0	0	0	0	0	0	0
motu208	Eukaryota	Alveolata	Apicomplexa	Conoidasida	Gregarinasina	Gregarinasina	Gregarinasina	Unknown Conoidasida	0	0	0	0	0	0	0	0	0	889	0	0	0	0	0	0	0	0	0	0	0	0	0	0	0	0	0	0	0	0	0	4429	0	0	0	0	0	0	0	0	0
motu473	Eukaryota	Alveolata	Apicomplexa	Conoidasida	Gregarinasina	Gregarinasina	Gregarinasina	Unknown Conoidasida	0	0	0	0	0	0	0	0	0	0	0	0	0	0	0	0	0	0	0	0	0	0	0	0	0	0	0	0	0	0	0	0	0	0	0	0	0	0	0	0	0
motu718	Eukaryota	Alveolata	Apicomplexa	Conoidasida	Gregarinasina	Gregarinasina	Gregarinasina	Unknown Conoidasida	0	0	0	0	0	0	0	0	0	0	0	0	0	0	0	0	0	0	0	0	0	0	0	0	0	0	0	0	0	0	0	0	0	0	0	0	0	0	0	0	0
motu1518	Eukaryota	Alveolata	Apicomplexa	Apicomplexa	Apicomplexa	Apicomplexa	Apicomplexa	Apicomplexa	0	0	0	0	0	0	0	0	0	0	0	0	0	0	0	0	0	0	0	0	0	0	0	0	0	0	0	0	0	0	0	0	0	0	0	0	0	0	0	0	0
motu95	Eukaryota	Alveolata	Alveolata	Alveolata	Alveolata	Alveolata	Alveolata	Alveolata	0	0	0	0	0	0	0	0	0	0	0	0	0	0	0	0	0	0	0	0	0	0	0	0	0	0	1	0	0	0	0	0	0	0	0	0	1	0	0	0	0
motu1685	Eukaryota	Alveolata	Apicomplexa	Conoidasida	Gregarinasina	Eugregarinorida	Eugregarinorida	Eugregarinorida	0	0	0	0	0	0	0	0	0	0	0	0	0	0	0	38	0	10	0	0	0	0	0	0	0	0	0	0	0	0	0	0	0	0	0	0	0	0	0	0	0
motu1577	Eukaryota	Alveolata	Apicomplexa	Conoidasida	Eugregarinorida	Gregarinidae	Gregarina	Gregarina	0	0	0	0	0	0	0	0	0	0	0	0	0	0	0	0	0	4139	0	0	0	0	0	0	0	0	0	0	0	0	0	0	0	0	0	0	0	0	0	0	0
motu99	Eukaryota	Alveolata	Apicomplexa	Conoidasida	Eugregarinorida	Gregarinidae	Gregarina	Gregarina	0	0	0	0	0	0	0	0	0	0	0	0	0	0	0	6628	0	448	0	0	0	0	0	0	0	0	0	0	0	0	0	0	0	0	0	0	4	0	0	0	0
motu1683	Eukaryota	Alveolata	Apicomplexa	Conoidasida	Eugregarinorida	Gregarinidae	Gregarina	Gregarina	0	0	0	0	0	0	0	0	0	0	0	0	0	0	0	57	0	22	0	0	0	0	0	0	0	0	0	0	0	0	0	0	0	0	0	0	0	0	0	0	0
motu1461	Eukaryota	Alveolata	Apicomplexa	Conoidasida	Eugregarinorida	Gregarinidae	Gregarina	Gregarina	0	0	0	0	0	0	0	0	0	0	0	0	0	0	0	55	0	26	0	0	0	0	0	0	0	0	0	0	0	0	0	0	0	0	0	0	0	0	0	0	0
motu531	Eukaryota	Alveolata	Apicomplexa	Conoidasida	Eugregarinorida	Gregarinidae	Gregarina	Gregarina	0	0	0	0	0	0	0	0	0	0	0	0	0	0	0	0	0	0	0	0	0	0	0	0	0	0	0	0	0	0	0	0	0	0	0	0	0	0	0	0	0
motu628	Eukaryota	Alveolata	Apicomplexa	Conoidasida	Eugregarinorida	Gregarinidae	Gregarina	Gregarina	0	0	0	0	0	0	0	0	0	0	0	0	0	0	0	0	0	0	0	0	0	0	0	0	0	0	0	0	0	0	0	0	0	0	0	0	0	0	0	0	0
motu560	Eukaryota	Alveolata	Apicomplexa	Conoidasida	Eugregarinorida	Gregarinidae	Gregarina	Gregarina	0	0	0	0	0	0	0	0	0	0	0	0	0	0	0	0	0	0	0	0	0	0	0	0	0	0	0	0	0	0	0	0	0	0	0	0	0	0	0	0	0
motu1227	Eukaryota	Alveolata	Apicomplexa	Conoidasida	Gregarinasina	Eugregarinorida	Eugregarinorida	Eugregarinorida	0	0	0	0	0	0	0	0	0	0	0	0	0	0	0	0	0	0	0	0	0	0	0	0	0	10	0	0	0	0	0	0	0	0	0	0	0	0	0	0	0
motu40	Eukaryota	Alveolata	Apicomplexa	Conoidasida	Gregarinasina	Eugregarinorida	Eugregarinorida	Eugregarinorida	0	0	0	0	0	0	0	0	0	0	0	0	0	0	0	0	0	0	0	0	0	0	0	4	0	0	0	0	0	0	0	0	0	0	0	0	0	0	0	1	0
motu41	Eukaryota	Alveolata	Apicomplexa	Conoidasida	Gregarinasina	Eugregarinorida	Eugregarinorida-distant-branch	Leidyana-distant-branch	0	0	0	0	0	0	0	0	0	0	0	0	0	0	0	0	1	15	0	0	10283	3	19852	13	34	0	0	0	8	0	0	0	0	0	1	0	0	1	0	26831	0
motu659	Eukaryota	Alveolata	Apicomplexa	Conoidasida	Gregarinasina	Eugregarinorida	Eugregarinorida	Eugregarinorida	0	0	0	0	0	0	0	0	0	0	0	0	0	0	0	0	0	0	0	0	0	0	0	0	0	0	0	0	0	0	0	0	0	0	0	0	0	0	0	0	0
motu112	Eukaryota	Alveolata	Apicomplexa	Conoidasida	Gregarinasina	Eugregarinorida	Eugregarinorida	Leidyana	0	0	0	0	0	0	0	0	0	0	0	0	0	0	0	0	0	0	0	0	0	103	0	0	0	0	0	23	0	0	0	0	0	0	0	0	0	273	0	0	0
motu37	Eukaryota	Alveolata	Apicomplexa	Conoidasida	Eugregarinorida	Gregarinidae	Gregarina	Gregarina	0	0	0	0	0	0	0	0	0	0	13	0	0	0	0	94	0	30	231	10	42	0	6623	22	17	1	0	1	0	0	0	0	0	0	0	0	0	0	0	0	22989
motu915	Eukaryota	Alveolata	Apicomplexa	Conoidasida	Eugregarinorida	Gregarinidae	Gregarina	Gregarina	0	0	0	0	0	0	0	0	0	0	0	0	0	0	0	0	0	0	0	0	0	0	0	0	0	0	0	0	0	0	0	0	0	0	0	0	0	0	0	0	60
motu857	Eukaryota	Alveolata	Apicomplexa	Conoidasida	Eugregarinorida	Gregarinidae	Gregarina	Gregarina	0	0	0	0	0	0	0	0	0	0	0	0	0	0	0	0	0	1	6	0	1	0	89	1	0	0	0	0	0	0	0	0	0	0	0	0	0	0	0	0	103
motu335	Eukaryota	Alveolata	Apicomplexa	Conoidasida	Eugregarinorida	Gregarinidae	Gregarina	Gregarina	0	0	0	0	0	0	0	0	0	0	0	0	0	0	0	0	0	0	0	0	0	0	0	0	0	0	0	0	0	0	0	0	0	0	0	0	0	0	0	0	0
motu1053	Eukaryota	Alveolata	Apicomplexa	Conoidasida	Gregarinasina	Gregarinasina	Gregarinasina	Unknown Conoidasida	0	0	0	0	0	0	0	0	0	0	0	0	0	0	0	0	0	0	0	0	0	0	0	0	0	0	0	0	0	0	0	0	0	0	0	0	0	0	0	0	0
motu251	Eukaryota	Alveolata	Apicomplexa	Conoidasida	Gregarinasina	Eugregarinorida	Eugregarinorida	Eugregarinorida	0	0	0	0	0	0	0	0	0	0	0	0	0	0	0	0	0	399	0	0	0	0	0	0	0	0	0	0	0	0	0	0	0	0	0	0	0	0	0	0	0
motu410	Eukaryota	Alveolata	Alveolata	Alveolata	Alveolata	Alveolata	Alveolata	Alveolata	0	0	0	0	0	0	0	0	0	0	0	0	0	0	0	0	0	0	0	0	0	0	0	0	0	0	0	0	0	0	0	0	0	0	0	0	0	0	0	0	0
motu706	Eukaryota	Alveolata	Apicomplexa	Conoidasida	Gregarinasina	Gregarinasina	Gregarinasina	Unknown Conoidasida	0	0	0	0	0	0	0	0	0	0	0	0	0	0	0	0	0	89	0	0	0	0	0	0	0	0	0	0	0	0	0	0	0	0	0	6	3	0	0	0	0
motu322	Eukaryota	Alveolata	Apicomplexa	Conoidasida	Gregarinasina	Gregarinasina	Gregarinasina	Unknown Conoidasida	0	0	0	0	0	0	0	0	0	0	0	0	0	0	0	0	0	0	0	0	0	0	0	0	0	0	0	0	0	0	0	0	0	0	0	0	0	0	0	0	0
motu248	Eukaryota	Alveolata	Apicomplexa	Conoidasida	Gregarinasina	Gregarinasina	Gregarinasina	Unknown Conoidasida	0	0	0	0	0	0	0	0	0	0	0	0	0	0	0	0	0	0	0	0	0	0	0	0	0	0	0	0	0	0	0	0	0	0	0	1	0	0	0	0	0
motu1342	Eukaryota	Alveolata	Apicomplexa	Conoidasida	Gregarinasina	Gregarinasina	Gregarinasina	Unknown Conoidasida	0	0	0	0	0	0	2	0	0	0	0	0	0	0	0	0	0	0	0	0	0	0	0	0	0	0	0	0	0	0	0	0	0	0	0	271	0	0	0	0	0
motu660	Eukaryota	Alveolata	Apicomplexa	Conoidasida	Gregarinasina	Gregarinasina	Gregarinasina	Unknown Conoidasida	0	0	0	0	0	0	0	0	0	0	0	0	0	0	0	0	0	0	0	0	0	0	0	0	0	0	0	0	0	0	0	0	0	0	0	0	0	0	0	0	0
motu289	Eukaryota	Alveolata	Apicomplexa	Conoidasida	Gregarinasina	Gregarinasina	Gregarinasina	Unknown Conoidasida	0	0	0	0	0	0	0	0	0	0	0	0	0	0	0	0	0	0	0	0	0	0	0	0	0	0	0	0	0	0	0	0	0	0	0	0	0	0	0	0	0
motu389	Eukaryota	Alveolata	Apicomplexa	Conoidasida	Gregarinasina	Gregarinasina	Gregarinasina	Unknown Conoidasida	0	0	0	0	0	0	0	0	0	0	0	0	0	5	0	0	0	0	10	0	0	0	0	0	0	0	0	0	0	0	0	0	0	0	0	0	2	0	0	0	0
motu213	Eukaryota	Alveolata	Apicomplexa	Conoidasida	Gregarinasina	Gregarinasina	Gregarinasina	Unknown Conoidasida	0	111	0	0	0	0	0	0	0	0	0	0	0	0	0	0	0	0	0	0	0	0	0	0	0	0	0	0	0	0	0	0	0	0	0	3	0	0	0	0	0
motu168	Eukaryota	Alveolata	Apicomplexa	Conoidasida	Gregarinasina	Gregarinasina	Gregarinasina	Unknown Conoidasida	0	0	0	0	0	0	0	0	0	0	0	0	0	0	0	0	0	0	0	0	0	0	0	0	0	0	0	0	0	0	0	0	0	0	0	3561	0	0	0	0	0
motu1753	Eukaryota	Alveolata	Apicomplexa	Conoidasida	Gregarinasina	Gregarinasina	Gregarinasina	Unknown Conoidasida	0	0	0	0	0	0	0	0	0	0	0	0	0	0	0	0	0	0	0	0	0	0	0	0	0	0	0	0	0	0	0	0	0	0	0	0	0	0	0	0	0
motu1870	Eukaryota	Alveolata	Apicomplexa	Conoidasida	Gregarinasina	Gregarinasina	Gregarinasina	Unknown Conoidasida	0	0	0	0	0	0	0	0	0	0	0	0	0	0	0	0	0	0	0	0	0	0	0	0	0	0	0	0	0	0	0	0	0	0	0	0	0	0	0	0	0
motu143	Eukaryota	Alveolata	Apicomplexa	Conoidasida	Gregarinasina	Gregarinasina	Gregarinasina	Unknown Conoidasida	0	0	0	0	0	0	0	0	0	0	0	0	0	0	0	0	0	0	0	0	0	0	42	0	0	0	0	0	0	0	0	0	0	0	0	0	0	0	0	0	0
motu101	Eukaryota	Alveolata	Apicomplexa	Conoidasida	Gregarinasina	Gregarinasina	Gregarinasina	Unknown Conoidasida	0	0	0	0	0	0	0	0	0	0	0	0	0	0	0	0	0	0	0	0	0	0	0	0	0	0	0	0	0	0	0	0	0	0	0	0	0	0	0	0	0
motu1359	Eukaryota	Alveolata	Apicomplexa	Conoidasida	Gregarinasina	Gregarinasina	Gregarinasina	Unknown Conoidasida	0	0	0	0	0	0	0	0	0	0	0	0	0	0	0	0	0	0	0	0	0	0	0	0	0	0	0	0	0	0	0	0	0	0	0	0	0	1	0	0	0
motu1323	Eukaryota	Alveolata	Apicomplexa	Conoidasida	Gregarinasina	Gregarinasina	Gregarinasina	Unknown Conoidasida	0	0	0	0	0	0	0	0	0	0	0	0	0	0	0	0	0	0	0	0	0	0	0	0	0	0	0	0	0	0	0	0	0	0	0	0	0	0	0	0	0
motu200	Eukaryota	Alveolata	Apicomplexa	Conoidasida	Gregarinasina	Gregarinasina	Gregarinasina	Unknown Conoidasida	0	0	0	0	0	0	0	0	0	0	0	0	0	0	0	0	0	0	0	0	0	0	0	0	0	0	0	0	0	0	0	0	0	0	0	0	0	176	0	0	0
motu267	Eukaryota	Alveolata	Apicomplexa	Conoidasida	Gregarinasina	Gregarinasina	Gregarinasina	Unknown Conoidasida	0	0	0	0	0	0	0	0	0	0	337	0	0	0	0	0	0	0	0	0	0	0	0	0	0	0	0	0	0	0	0	0	0	0	0	0	0	0	0	0	551
jotu759	Eukaryota	Excavata	Discoba	Heterolobosea	Heterolobosea	Heterolobosea	Heterolobosea	Heterolobosea	0	0	0	0	0	0	0	0	0	0	0	0	0	0	0	0	0	0	0	0	0	0	0	0	0	0	0	0	0	0	0	0	0	0	0	0	0	0	0	0	0
jotu314	Eukaryota	Excavata	Discoba	Heterolobosea	Heterolobosea	Heterolobosea	Heterolobosea	Heterolobosea	0	133	0	0	0	0	0	0	0	0	0	0	0	0	0	0	0	0	0	0	0	0	0	0	0	0	0	0	0	0	0	0	0	0	0	0	0	0	0	0	0
jotu502	Eukaryota	Excavata	Discoba	Heterolobosea	Heterolobosea	Heterolobosea	Heterolobosea	Heterolobosea	0	0	0	0	0	0	0	0	0	0	0	0	0	0	23	7	0	0	13	0	0	0	0	0	0	0	0	0	0	0	0	0	0	0	0	0	0	0	0	0	0
jotu336	Eukaryota	Excavata	Discoba	Heterobolosea	Heterobolosea	Heterobolosea	Heterobolosea	unknown Discoba	0	0	0	0	0	0	0	0	0	0	0	0	6	0	0	0	0	0	1	0	0	0	0	0	0	0	0	0	0	0	0	0	0	0	0	0	0	0	0	0	14
jotu765	Eukaryota	Excavata	Discoba	Heterolobosea	Heterolobosea	Heterolobosea	Heterolobosea	Heterolobosea	0	0	0	0	0	0	0	0	0	0	0	0	0	0	0	0	0	0	0	0	0	0	0	0	0	0	0	0	0	0	0	0	0	0	0	0	0	0	0	0	0
motu201	Eukaryota	Excavata	Parabasalia	Tritrichomonadea	Tritrichomonadea	Tritrichomonadea	Tritrichomonas	Tritrichomonas	0	0	0	131	2	3	36	0	2	33	162	0	30	29	39	246	1	0	0	328	212	0	11	23	26	0	0	2	0	28	0	133	0	0	0	394	0	0	0	9	0
motu1101	Eukaryota	Excavata	Parabasalia	Tritrichomonadea	Tritrichomonadea	Tritrichomonadea	Dientamoeba	Dientamoeba fragilis	0	0	0	0	0	0	0	0	0	0	0	0	0	0	0	0	0	0	0	0	0	0	0	0	0	0	0	0	0	0	0	0	0	0	0	0	0	0	0	0	0
motu121	Eukaryota	Excavata	Parabasalia	Trichomonadea	Trichomonadea	Trichomonadea	Pentatrichomonas	Pentatrichomonas	0	0	0	0	0	0	0	0	0	0	0	0	1	0	0	0	0	0	0	0	0	0	0	0	1531	0	0	0	0	0	0	0	0	0	0	0	0	0	0	0	0
motu1456	Eukaryota	Excavata	Parabasalia	Trichomonadea	Trichomonadea	Trichomonadea	Trichomonas	Trichomonas	0	0	0	0	0	0	0	0	0	0	0	0	0	0	0	0	0	0	0	0	0	0	0	0	0	0	0	0	0	0	0	0	0	0	0	0	0	0	0	0	0
motu791	Eukaryota	Excavata	Parabasalia	Parabasalia	Parabasalia	Parabasalia	Unknown_parabasalid	Unknown_parabasalid	0	0	0	0	0	0	0	0	0	0	0	0	0	0	0	0	0	0	0	0	0	0	0	0	0	0	0	0	0	190	0	0	0	0	0	0	0	0	0	0	0
jotu763	Eukaryota	Amoebozoa	Tubulinea	Tubulinea	Leptomyxida	Leptomyxida	Leptomyxida	unknown Tubulinea	0	0	0	0	0	0	0	0	0	0	0	0	0	0	0	0	0	0	0	0	0	0	0	0	0	0	0	0	0	0	0	0	0	0	0	0	0	0	0	0	0
jotu496	Eukaryota	Amoebozoa	Tubulinea	Tubulinea	Leptomyxida	Leptomyxida	Leptomyxida	unknown Tubulinea	0	0	0	0	0	0	0	0	0	0	0	0	0	0	0	0	0	0	0	0	0	0	0	0	0	0	0	0	0	0	0	0	0	0	0	0	0	0	0	0	0
motu1111	Eukaryota	Amoebozoa	Amoebozoa	Amoebozoa	Amoebozoa	Amoebozoa	Amoebozoa_unknown_group8	Amoebozoa_unknown_group8	0	0	0	0	0	0	0	0	0	0	0	0	0	0	0	0	0	0	0	0	0	0	0	0	0	0	0	0	0	0	0	0	0	0	0	0	0	0	0	0	0
jotu717	Eukaryota	Amoebozoa	Amoebozoa	Tubulinea	Tubulinea	Tubulinea	Tubulinea	Tubulinida	0	38	0	0	0	0	0	0	0	0	0	0	0	0	0	0	0	0	0	0	0	0	0	0	0	0	0	0	0	0	0	0	0	0	0	0	0	0	0	0	0
motu1596	Eukaryota	Amoebozoa	Amoebozoa	Tubulinea	Tubulinea	Tubulinea	Tubulinea	Tubulinea	0	0	0	0	0	0	0	0	0	0	0	0	0	0	0	26	0	0	0	0	0	0	0	0	0	0	0	0	0	0	0	0	0	0	5	0	0	0	0	0	0
motu1602	Eukaryota	Amoebozoa	Amoebozoa	Tubulinea	Tubulinea	Tubulinea	Tubulinea	Tubulinea	0	0	0	0	0	0	0	0	0	0	0	0	0	0	0	0	0	0	0	0	0	0	0	0	0	0	0	0	0	0	0	0	0	70	0	0	0	0	0	0	0
motu1699	Eukaryota	Amoebozoa	Amoebozoa	Tubulinea	unknown Tubulinea	unknown Tubulinea	unknown Tubulinea	unknown Tubulinea	0	0	0	0	0	0	0	0	0	0	0	0	0	0	0	0	0	0	0	0	0	0	0	0	0	0	0	0	0	0	0	0	0	0	0	0	0	0	0	0	0
motu1281	Eukaryota	Amoebozoa	Amoebozoa	Tubulinea	unknown Tubulinea	unknown Tubulinea	unknown Tubulinea	unknown Tubulinea	0	0	0	0	0	0	0	0	0	0	0	0	0	0	0	0	0	0	0	0	0	0	0	0	0	0	0	0	0	0	0	0	0	0	0	0	0	0	0	0	0
motu1475	Eukaryota	Amoebozoa	Amoebozoa	Tubulinea	unknown Tubulinea	unknown Tubulinea	unknown Tubulinea	unknown Tubulinea	0	0	0	0	0	0	0	0	0	0	0	0	0	0	0	0	0	0	0	0	0	0	0	0	0	0	0	0	0	0	0	0	0	0	0	0	0	0	0	0	0
motu1190	Eukaryota	Amoebozoa	Amoebozoa	Tubulinea	unknown Tubulinea	unknown Tubulinea	unknown Tubulinea	unknown Tubulinea	0	0	0	0	0	0	0	0	0	0	0	0	0	0	0	0	0	0	0	0	0	0	0	0	0	0	0	0	0	0	0	0	0	0	0	0	0	0	0	0	0
motu1693	Eukaryota	Amoebozoa	Amoebozoa	Tubulinea	unknown Tubulinea	unknown Tubulinea	unknown Tubulinea	unknown Tubulinea	0	0	0	0	0	0	0	0	0	0	0	0	0	0	0	0	0	0	0	0	0	0	0	0	0	0	0	0	0	0	0	0	0	0	0	0	0	0	0	0	0
motu1694	Eukaryota	Amoebozoa	Amoebozoa	Tubulinea	unknown Tubulinea	unknown Tubulinea	unknown Tubulinea	unknown Tubulinea	0	0	0	0	0	0	0	0	0	0	0	0	0	0	0	0	0	0	0	0	0	0	0	0	0	0	0	0	0	0	0	0	0	0	0	0	0	0	0	0	0
motu1396	Eukaryota	Amoebozoa	Amoebozoa	Tubulinea	unknown Tubulinea	unknown Tubulinea	unknown Tubulinea	unknown Tubulinea	0	0	0	0	0	0	0	0	0	0	0	0	0	0	0	0	0	0	0	0	0	0	0	0	0	0	0	0	0	0	0	0	0	0	0	0	0	0	0	0	0
motu1675	Eukaryota	Amoebozoa	Amoebozoa	Tubulinea	unknown Tubulinea	unknown Tubulinea	unknown Tubulinea	unknown Tubulinea	0	0	0	0	0	0	0	0	0	0	0	0	0	0	0	0	0	0	0	0	0	0	31	0	0	0	0	0	0	0	0	0	0	0	0	0	0	0	0	0	0
motu1571	Eukaryota	Amoebozoa	Amoebozoa	Tubulinea	unknown Tubulinea	unknown Tubulinea	unknown Tubulinea	unknown Tubulinea	0	0	0	0	0	0	0	0	0	0	0	0	0	0	0	0	0	0	0	0	0	0	21	0	0	0	0	0	0	0	0	0	0	0	0	0	0	0	0	0	0
motu1572	Eukaryota	Amoebozoa	Amoebozoa	Tubulinea	unknown Tubulinea	unknown Tubulinea	unknown Tubulinea	unknown Tubulinea	0	0	0	0	0	0	0	0	0	0	0	0	0	0	0	0	0	0	0	0	0	0	38	0	0	0	0	0	0	0	0	0	0	0	0	0	0	0	0	0	0
motu1677	Eukaryota	Amoebozoa	Amoebozoa	Tubulinea	unknown Tubulinea	unknown Tubulinea	unknown Tubulinea	unknown Tubulinea	0	0	0	0	0	0	0	0	0	0	0	0	0	0	0	0	0	0	0	0	0	0	9	0	0	0	0	0	0	0	0	0	0	0	0	0	0	0	0	0	0
motu1838	Eukaryota	Amoebozoa	Amoebozoa	Tubulinea	unknown Tubulinea	unknown Tubulinea	unknown Tubulinea	unknown Tubulinea	0	0	0	0	0	0	0	0	0	0	0	0	0	0	0	0	0	0	0	0	0	0	14	0	0	0	0	0	0	0	0	0	0	0	0	0	0	0	0	0	0
motu1263	Eukaryota	Amoebozoa	Amoebozoa	Tubulinea	unknown Tubulinea	unknown Tubulinea	unknown Tubulinea	unknown Tubulinea	0	0	0	0	0	0	0	0	0	0	0	0	0	0	0	0	0	0	0	0	0	0	0	0	0	0	0	0	0	0	0	0	0	0	0	0	0	0	0	0	0
motu1271	Eukaryota	Amoebozoa	Amoebozoa	Tubulinea	unknown Tubulinea	unknown Tubulinea	unknown Tubulinea	unknown Tubulinea	0	0	0	0	0	0	0	0	0	0	0	0	0	0	0	0	0	0	0	0	0	0	6	0	0	0	0	0	0	0	0	0	0	0	0	0	0	0	0	0	0
motu1570	Eukaryota	Amoebozoa	Amoebozoa	Tubulinea	unknown Tubulinea	unknown Tubulinea	unknown Tubulinea	unknown Tubulinea	0	0	0	0	0	0	0	0	0	0	0	0	0	0	0	0	0	0	0	0	0	0	40	0	0	0	0	0	0	0	0	0	0	0	0	0	0	0	0	0	0
motu1152	Eukaryota	Amoebozoa	Amoebozoa	Tubulinea	Tubulinea	Tubulinea	BOLA868	BOLA868	0	0	0	0	0	0	0	0	0	0	0	0	0	0	0	0	0	0	0	0	0	0	0	0	0	0	0	0	0	0	0	0	0	47	0	0	0	0	0	0	0
motu1535	Eukaryota	Amoebozoa	Amoebozoa	Tubulinea	Tubulinea	Tubulinea	BOLA868	BOLA868	0	0	0	0	0	0	0	0	0	0	0	0	0	0	0	0	0	0	0	0	0	0	0	0	0	0	0	0	0	0	0	0	0	0	0	0	0	0	0	0	0
jotu371	Eukaryota	Amoebozoa	Amoebozoa	Amoebozoa	Amoebozoa	Amoebozoa	Amoebozoa_unknown_group7	Amoebozoa_unknown_group7	0	0	0	0	0	0	0	0	0	0	0	0	0	0	0	0	1	0	0	0	0	0	0	0	0	0	0	0	0	0	0	0	0	688	0	0	0	0	0	0	17
motu1509	Eukaryota	Amoebozoa	Amoebozoa	Tubulinea	Tubulinea	Tubulinea	BOLA868	BOLA868	0	0	0	0	0	0	0	0	0	0	0	0	0	0	0	0	0	0	0	0	0	0	0	0	0	0	0	0	0	0	0	0	0	0	0	0	0	0	0	0	0
motu1592	Eukaryota	Amoebozoa	Amoebozoa	Tubulinea	Tubulinea	Tubulinea	BOLA868	BOLA868	0	0	0	0	0	0	0	0	0	0	0	0	0	0	0	7	0	0	0	0	0	0	0	0	0	0	0	0	0	0	0	0	0	0	0	0	0	0	0	0	0
motu700	Eukaryota	Amoebozoa	Amoebozoa	Tubulinea	Tubulinea	Tubulinea	BOLA868	BOLA868	0	0	0	0	0	0	0	0	0	0	0	0	0	0	0	0	0	0	0	0	0	0	0	0	0	0	0	0	0	0	0	0	0	1	0	0	0	0	0	0	0
motu1651	Eukaryota	Amoebozoa	Amoebozoa	Tubulinea	Tubulinea	Tubulinea	BOLA868	BOLA868	0	0	0	0	0	0	0	0	0	19	0	0	0	0	0	0	0	0	0	0	0	0	0	0	0	0	0	0	0	0	0	0	0	0	0	0	0	0	0	0	0
motu1799	Eukaryota	Amoebozoa	Amoebozoa	Tubulinea	Tubulinea	Tubulinea	BOLA868	BOLA868	0	0	0	0	0	0	0	0	0	13	0	0	0	0	0	0	0	0	0	0	0	0	0	0	0	0	0	0	0	0	0	0	0	0	0	0	0	0	0	0	0
motu1399	Eukaryota	Amoebozoa	Amoebozoa	Tubulinea	Tubulinea	Tubulinea	Tubulinea	Tubulinea	0	0	0	0	0	0	0	0	0	0	0	0	0	0	0	0	0	0	0	0	0	0	0	0	0	0	0	0	0	0	0	0	0	0	0	0	0	0	0	0	0
jotu719	Eukaryota	Amoebozoa	Amoebozoa	Tubulinea	Tubulinea	Tubulinea	Tubulinea	Tubulinea	0	35	0	0	0	0	0	0	0	0	0	0	0	0	0	0	0	0	0	0	0	0	0	0	0	0	0	0	0	0	0	0	0	0	0	0	0	0	0	0	0
jotu498	Eukaryota	Amoebozoa	Amoebozoa	Tubulinea	Tubulinea	Tubulinea	Tubulinea	Tubulinea	0	0	0	0	0	0	0	0	0	0	0	0	0	0	0	0	0	0	0	0	0	0	0	0	0	0	0	0	0	0	0	0	0	0	0	0	0	0	0	0	0
motu1876	Eukaryota	Amoebozoa	Amoebozoa	Tubulinea	Tubulinea	Tubulinea	Tubulinea	Tubulinea	0	0	0	0	0	0	0	0	0	0	0	0	0	0	0	0	0	0	0	0	0	0	0	0	0	0	0	0	0	0	0	0	0	0	0	0	0	0	0	0	0
jotu204	Eukaryota	Amoebozoa	Amoebozoa	Discosea	Dactylopodida	Dactylopodida	Dactylopodida	uncultured	1	0	0	0	0	0	0	0	0	0	0	0	0	0	0	0	0	0	0	0	0	0	0	0	0	0	0	0	0	0	0	0	0	0	0	0	0	0	0	0	0
jotu526	Eukaryota	Amoebozoa	Cavosteliida	Cavosteliida	Cavosteliida	Cavosteliida	Cavosteliida	Cavosteliida	0	0	0	0	0	0	0	0	0	0	0	0	0	0	0	54	0	0	0	0	0	0	0	0	0	0	0	0	0	0	0	0	0	0	0	0	0	0	0	0	0
jotu273	Eukaryota	Animalia	Platyhelminthes	Cestoda	Cyclophyllidea	Cyclophyllidea	Hymenolepis	Hymenolepis	0	0	0	0	0	0	0	0	0	0	0	0	0	0	0	0	0	0	60	0	0	0	0	3	0	0	0	1	0	0	0	0	0	0	0	0	0	0	0	0	0
motu160	Eukaryota	Animalia	Platyhelminthes	Rhabditophora	Tricladida	Tricladida	Tricladida	Tricladida	14	132	0	189	2	0	71	334	6	49	28	0	174	0	68	81	0	0	209	70	493	2	20	14	0	27	0	61	8	71	70	0	0	158	220	0	7	24	23	9	86
motu296	Eukaryota	Animalia	Platyhelminthes	Rhabditophora	Tricladida	Tricladida	Tricladida	Tricladida	0	1	0	264	0	2	26	136	0	11	0	0	0	11	0	36	0	0	0	42	373	6	0	0	106	20	0	23	11	0	0	6	25	59	0	0	7	0	12	7	0
jotu342	Eukaryota	Archaeplastida	Rhodophyceae	Rhodellophyceae	Rhodellophyceae	Rhodellophyceae	Rhodellophyceae	Unknown Rhodellophyceae	0	85	0	0	0	0	0	0	0	0	0	0	0	0	0	0	0	0	0	0	0	0	0	0	0	0	0	0	0	0	0	0	0	0	0	0	0	0	0	0	0
jotu739	Eukaryota	Alveolata	Perkinsozoa	Perkinsidae	Perkinsidae	Perkinsidae	Perkinsidae	Unknown Perkinsidae	0	0	0	0	0	0	0	0	0	0	0	0	0	0	0	0	0	0	0	0	0	0	0	0	0	0	0	0	0	0	0	0	0	0	0	0	0	0	0	0	0
jotu334	Eukaryota	Fungi	Ascomycota	Ascomycota	Ascomycota	Ascomycota	Ascomycota	Unknown Ascomycota	0	0	0	0	0	0	0	0	0	0	0	0	0	0	0	0	0	0	0	0	0	0	0	0	0	0	0	0	0	0	0	0	0	119	0	0	0	0	0	0	0
jotu478	Eukaryota	Amoebozoa	Amoebozoa	Amoebozoa	Amoebozoa	Amoebozoa	Mycamoeba	unknown Amoebozoa	1	0	0	0	0	0	0	0	0	0	0	0	0	0	0	0	0	0	0	0	0	0	0	0	0	0	0	0	0	81	0	0	0	0	0	0	0	0	0	0	0
jotu281	Eukaryota	Fungi	Ascomycota	Ascomycota	Ascomycota	Ascomycota	Ascomycota	Unknown Ascomycota	0	0	0	0	0	0	0	0	0	0	0	0	0	0	2	1	0	0	16	0	0	0	0	0	2	3	0	0	0	0	0	0	0	53	17	0	0	0	0	0	0
jotu98	Eukaryota	Cryptophyceae	Cryptophyta	Cryptophyceae	Cryptomonadales	Cryptomonadales	Cryptomonadales	unknown Cryptomonadales	0	685	0	0	0	0	0	0	0	0	0	0	0	0	0	77	0	0	0	0	0	0	0	0	0	0	0	0	0	0	0	0	0	0	0	0	0	0	0	0	0
jotu240	Eukaryota	Amoebozoa	Centrohelida	Centrohelida	Centrohelida	Centrohelida	Centrohelida	unknown Centrohelida	0	0	0	0	0	0	0	0	0	1	0	0	0	0	0	20	0	0	0	0	0	0	0	0	0	0	0	0	0	0	0	0	0	0	18	0	0	0	0	0	0
jotu54	Eukaryota	Fungi	Zoopagomycota	Zoopagomycota	Zoopagomycota	Zoopagomycota	Zoopagomycota	Unknown Zoopagomycota	0	0	0	0	0	0	0	0	0	0	0	0	0	0	0	9	0	0	0	0	0	0	0	0	4	0	0	0	0	0	0	0	0	0	0	0	0	0	0	0	0
motu1324	Eukaryota	Fungi	Chytridiomycota	Chytridiomycetes	Gromochytriales	Gromochytriaceae	uncultured	uncultured	0	0	0	0	0	0	0	0	0	0	0	0	0	0	0	0	0	0	0	0	0	0	0	0	0	10	0	0	0	0	0	0	0	0	0	0	0	0	0	0	0
motu1764	Eukaryota	Fungi	Chytridiomycota	Chytridiomycetes	Gromochytriales	Gromochytriaceae	uncultured	uncultured	0	0	0	0	0	0	0	0	0	0	0	0	0	0	0	0	0	0	0	0	0	0	0	0	0	0	0	0	0	0	0	0	0	0	0	0	0	0	0	0	0
jotu272	Eukaryota	Fungi	Zoopagomycota	Incertae Sedis	Zoopagales	Piptocephalidaceae	Piptocephalis	Piptocephalis	0	0	0	0	0	0	0	0	0	0	0	0	0	0	0	0	0	0	0	0	0	0	0	0	0	0	0	0	0	0	0	113	0	0	0	0	0	0	0	0	0
jotu53	Eukaryota	Fungi	Zoopagomycota	Incertae Sedis	Zoopagales	Piptocephalidaceae	Piptocephalis	Piptocephalis	0	0	0	0	0	0	0	0	0	0	0	0	0	0	0	0	0	0	0	0	0	0	0	0	0	0	0	0	0	0	0	904	0	0	0	0	0	0	0	0	0
jotu378	Eukaryota	Fungi	Zoopagomycota	Incertae Sedis	Kickxellales	Kickxellaceae	Spiromyces	Spiromyces	0	0	0	0	0	0	0	0	0	0	0	0	0	0	0	0	0	0	0	0	0	0	0	0	0	0	0	0	0	0	0	0	0	0	0	0	0	0	0	0	0
jotu280	Eukaryota	Fungi	Fungi	Fungi	Fungi	Fungi	Fungi	Fungi	0	0	0	0	0	0	0	0	0	0	0	0	0	0	0	0	0	0	0	0	0	0	0	0	156	0	0	0	0	0	0	0	0	0	0	0	0	0	0	0	0
jotu382	Eukaryota	Fungi	Fungi	Fungi	Fungi	Fungi	Fungi	Fungi	0	0	0	0	0	0	0	0	0	0	0	0	0	0	0	0	0	0	0	0	0	0	0	0	39	0	0	0	0	0	0	0	0	0	0	0	0	0	0	0	0
motu1669	Eukaryota	Fungi	Ascomycota	Saccharomycetes	Saccharomycetales	Trichomonascaceae	JCM8259	JCM8259	0	0	0	0	0	0	0	0	0	0	0	0	0	0	0	0	0	0	0	0	0	0	0	0	0	0	0	0	0	0	0	0	0	0	0	0	0	0	0	0	0
motu1886	Eukaryota	Fungi	Ascomycota	Saccharomycetes	Saccharomycetales	Trichomonascaceae	Trichomonascus	Trichomonascus	0	0	0	0	0	0	0	0	0	0	0	0	0	0	0	0	0	0	0	0	0	0	0	0	0	0	0	0	0	0	0	0	0	0	0	0	0	0	0	0	0
jotu425	Eukaryota	Fungi	Ascomycota	Saccharomycetes	Saccharomycetales	Trichomonascaceae	Blastobotrys	Blastobotrys	0	0	0	0	0	0	0	0	0	0	10	0	0	0	0	0	0	2	0	0	0	0	0	0	0	2	0	0	0	0	0	0	0	0	0	0	0	0	0	0	0
motu353	Eukaryota	Fungi	Ascomycota	Saccharomycetes	Saccharomycetales	Trichomonascaceae	Blastobotrys	Blastobotrys	0	0	0	0	0	0	0	0	0	0	53	0	0	0	0	0	0	12	0	0	12	0	0	0	0	0	0	1	0	0	0	0	0	0	0	0	1	0	0	0	0
jotu356	Eukaryota	Fungi	Ascomycota	Saccharomycetes	Saccharomycetales	Trichomonascaceae	Trichomonascus	Trichomonascus	0	0	0	0	0	0	0	0	0	2	4	0	0	0	0	0	0	0	3	7	0	0	0	0	0	10	0	0	3	12	0	0	0	0	138	0	0	19	0	0	0
jotu413	Eukaryota	Fungi	Ascomycota	Saccharomycetes	Saccharomycetales	Trichomonascaceae	Trichomonascus	Trichomonascus	0	0	0	0	0	0	0	0	0	1	1	0	0	0	0	0	0	0	3	8	0	0	1	1	1	11	0	0	2	8	0	0	0	0	64	0	0	8	0	0	0
motu1415	Eukaryota	Fungi	Ascomycota	Saccharomycetes	Saccharomycetales	Trichomonascaceae	Blastobotrys	Blastobotrys	0	0	0	0	0	0	0	0	0	0	0	0	0	0	0	0	0	0	0	0	0	0	0	0	0	0	0	0	0	0	0	0	0	0	10	0	0	2	0	0	0
motu182	Eukaryota	Fungi	Ascomycota	Saccharomycetes	Saccharomycetales	Trichomonascaceae	Trichomonascus	Trichomonascus	0	0	0	0	0	0	0	0	0	12	37	0	0	0	0	0	0	0	25	61	0	0	6	1	7	57	0	7	12	87	0	0	0	0	567	0	0	119	0	0	0
motu862	Eukaryota	Fungi	Ascomycota	Saccharomycetes	Saccharomycetales	Trigonopsidaceae	Trigonopsis	Trigonopsis	0	0	0	0	0	0	0	0	0	0	0	0	1	0	0	0	0	0	0	0	0	0	0	0	0	0	0	0	0	0	0	0	0	0	0	0	0	0	0	0	0
jotu593	Eukaryota	Fungi	Ascomycota	Saccharomycetes	Saccharomycetales	Trichomonascaceae	Blastobotrys	Blastobotrys	0	0	0	0	0	0	0	0	0	0	17	0	0	0	0	0	0	1	0	0	3	0	0	0	0	0	0	0	0	0	0	0	0	0	0	0	0	0	0	0	0
jotu679	Eukaryota	Fungi	Ascomycota	Saccharomycetes	Saccharomycetales	Trichomonascaceae	Trichomonascus	Trichomonascus	0	0	0	0	0	0	0	0	0	1	9	0	0	0	0	0	0	0	3	9	0	0	2	2	2	9	0	1	3	19	0	0	0	0	139	0	0	16	0	0	0
jotu594	Eukaryota	Fungi	Ascomycota	Saccharomycetes	Saccharomycetales	Trichomonascaceae	Blastobotrys	Blastobotrys	0	0	0	0	0	0	0	0	0	0	11	0	0	0	0	0	0	0	0	0	1	0	0	0	0	0	0	0	0	0	0	0	0	0	0	0	0	0	0	0	0
jotu656	Eukaryota	Fungi	Ascomycota	Saccharomycetes	Saccharomycetales	Trichomonascaceae	Blastobotrys	Blastobotrys	0	0	0	0	0	0	0	0	0	0	4	0	0	0	0	0	0	0	0	0	0	0	0	0	0	0	0	0	0	0	0	0	0	0	0	0	0	0	0	0	0
motu1023	Eukaryota	Fungi	Ascomycota	Saccharomycetes	Saccharomycetales	Dipodascaceae	Saprochaete	Saprochaete	0	0	0	0	0	0	0	0	0	0	0	0	0	0	4	0	0	0	0	0	0	0	0	0	0	0	0	0	0	0	0	0	0	0	0	0	0	0	0	0	0
motu1278	Eukaryota	Fungi	Ascomycota	Saccharomycetes	Saccharomycetales	Dipodascaceae	Yarrowia	Yarrowia	0	0	0	0	0	0	0	0	0	0	0	0	0	0	0	0	0	0	0	0	0	0	0	0	0	0	0	0	0	0	0	0	0	0	0	0	0	0	0	0	0
motu1077	Eukaryota	Fungi	Ascomycota	Saccharomycetes	Saccharomycetales	Trichomonascaceae	Wicherhamiella-Candida clade	Wicherhamiella-Candida clade	0	0	0	0	0	0	0	0	0	0	0	0	40	0	0	0	0	0	0	0	0	0	0	0	0	0	0	0	0	0	0	0	0	0	0	0	0	0	0	0	0
motu1468	Eukaryota	Fungi	Ascomycota	Saccharomycetes	Saccharomycetales	Incertae Sedis	Starmerella-Candida clade	Starmerella-Candida clade	0	0	0	0	0	0	0	0	0	0	0	0	0	0	0	0	0	0	0	0	0	0	0	0	0	0	0	0	0	0	0	0	0	0	0	0	0	0	0	0	0
motu336	Eukaryota	Fungi	Ascomycota	Saccharomycetes	Saccharomycetales	Incertae Sedis	Starmerella-Candida clade	Starmerella-Candida clade	0	0	0	0	0	0	0	0	0	0	0	0	0	0	0	0	0	0	0	0	0	0	0	0	0	0	0	0	0	0	0	0	0	0	0	0	0	0	0	0	0
motu1615	Eukaryota	Fungi	Ascomycota	Saccharomycetes	Saccharomycetales	Incertae Sedis	Starmerella-Candida clade	Starmerella-Candida clade	0	0	0	0	0	0	0	0	0	0	0	0	0	0	0	0	0	0	0	0	0	0	0	0	0	0	0	0	0	0	0	0	0	0	0	0	0	0	0	0	0
motu261	Eukaryota	Fungi	Ascomycota	Saccharomycetes	Saccharomycetales	Incertae Sedis	Starmerella-Candida clade	Starmerella-Candida clade	0	0	0	0	0	0	0	0	0	1134	0	0	0	0	0	33	0	0	0	0	0	0	0	0	28	0	0	0	0	0	0	0	0	0	0	0	0	0	0	0	0
jotu254	Eukaryota	Fungi	Ascomycota	Saccharomycetes	Saccharomycetales	Incertae Sedis	Candida	Candida	0	0	0	0	0	0	0	0	0	0	0	0	0	0	0	0	0	0	0	0	0	0	0	1	0	0	0	0	0	0	0	0	0	0	0	0	0	0	0	0	0
jotu611	Eukaryota	Fungi	Ascomycota	Saccharomycetes	Saccharomycetales	Incertae Sedis	Candida	Candida	0	0	0	0	0	0	0	0	0	0	0	0	0	0	0	0	0	0	0	0	0	0	0	1	0	0	0	0	0	0	0	0	0	0	0	0	0	0	0	0	0
motu216	Eukaryota	Fungi	Ascomycota	Saccharomycetes	Saccharomycetales	Incertae Sedis	Candida	Candida	0	0	0	0	0	0	0	0	0	0	0	0	0	0	0	0	0	0	0	0	0	0	0	2	0	0	0	0	0	0	0	0	0	0	0	0	0	0	0	0	0
jotu508	Eukaryota	Fungi	Ascomycota	Saccharomycetes	Saccharomycetales	Incertae Sedis	Candida	Candida	0	0	0	0	0	0	0	0	0	0	0	0	0	0	0	0	0	0	0	0	0	0	0	0	0	0	0	0	0	0	0	0	0	0	0	0	0	0	0	0	0
jotu610	Eukaryota	Fungi	Ascomycota	Saccharomycetes	Saccharomycetales	Incertae Sedis	Candida	Candida	0	0	0	0	0	0	0	0	0	0	0	0	0	0	0	0	0	0	0	0	0	0	0	0	0	0	0	0	0	0	0	0	0	0	0	0	0	0	0	0	0
jotu590	Eukaryota	Fungi	Ascomycota	Saccharomycetes	Saccharomycetales	Incertae Sedis	Candida	Candida	0	0	0	0	0	0	0	0	0	0	0	0	0	0	0	0	0	0	0	0	0	0	0	0	0	0	0	0	0	0	0	0	0	0	0	0	0	0	0	0	0
jotu609	Eukaryota	Fungi	Ascomycota	Saccharomycetes	Saccharomycetales	Incertae Sedis	Candida	Candida	0	0	0	0	0	0	0	0	0	0	0	0	0	0	0	0	0	0	0	0	0	0	0	0	0	0	0	0	0	0	0	0	0	0	0	0	0	0	0	0	0
jotu253	Eukaryota	Fungi	Ascomycota	Saccharomycetes	Saccharomycetales	Trichomonascaceae	Wicherhamiella-Candida clade	Wicherhamiella-Candida clade	0	0	0	0	0	0	1	0	0	4	0	0	0	0	0	0	0	0	1	0	0	0	0	0	0	0	0	0	0	0	0	0	0	0	146	0	0	0	0	0	9
motu910	Eukaryota	Fungi	Ascomycota	Saccharomycetes	Saccharomycetales	Trichomonascaceae	Wicherhamiella-Candida clade	Wicherhamiella-Candida clade	0	0	0	0	0	0	0	0	0	1	0	0	0	0	0	0	0	0	0	0	0	0	0	0	0	0	0	0	0	0	0	0	0	0	18	0	0	0	0	0	0
jotu107	Eukaryota	Fungi	Ascomycota	Saccharomycetes	Saccharomycetales	Trichomonascaceae	Wicherhamiella-Candida clade	Wicherhamiella-Candida clade	0	0	0	0	0	0	1	0	0	5	0	0	0	0	0	0	0	0	3	0	0	0	1	0	0	0	0	0	0	0	0	0	0	0	80	0	0	0	0	0	9
jotu57	Eukaryota	Fungi	Ascomycota	Saccharomycetes	Saccharomycetales	Trichomonascaceae	Wicherhamiella-Candida clade	Wicherhamiella-Candida clade	0	0	0	0	0	0	5	0	0	15	0	0	0	0	3	4	0	1	3	0	0	0	1	1	0	0	0	0	0	0	0	0	0	0	377	0	0	0	0	0	37
motu21	Eukaryota	Fungi	Ascomycota	Saccharomycetes	Saccharomycetales	Trichomonascaceae	Wicherhamiella-Candida clade	Wicherhamiella-Candida clade	0	0	0	0	0	0	22	0	0	86	0	0	0	0	7	24	0	5	28	0	0	0	3	2	0	0	0	0	0	0	0	0	0	0	2259	0	5	1	0	0	168
jotu90	Eukaryota	Fungi	Ascomycota	Saccharomycetes	Saccharomycetales	Trichomonascaceae	Wicherhamiella-Candida clade	Wicherhamiella-Candida clade	0	0	0	0	0	0	3	0	0	4	0	0	0	0	1	0	0	0	1	0	0	0	1	0	0	0	0	0	0	1	0	0	0	0	177	0	0	0	0	0	13
jotu51	Eukaryota	Fungi	Ascomycota	Saccharomycetes	Saccharomycetales	Trichomonascaceae	Wicherhamiella-Candida clade	Wicherhamiella-Candida clade	0	0	0	0	0	0	6	0	0	20	0	0	0	0	0	6	0	0	4	0	0	0	1	0	0	0	0	0	0	0	0	0	0	0	366	0	1	0	0	0	42
jotu178	Eukaryota	Fungi	Ascomycota	Saccharomycetes	Saccharomycetales	Trichomonascaceae	Wicherhamiella-Candida clade	Wicherhamiella-Candida clade	0	0	0	0	0	0	3	0	0	16	0	0	0	0	3	1	0	1	1	0	0	0	1	0	0	0	0	0	0	0	0	0	0	0	288	0	1	1	0	0	32
motu777	Eukaryota	Fungi	Ascomycota	Saccharomycetes	Saccharomycetales	Trichomonascaceae	Wicherhamiella-Candida clade	Wicherhamiella-Candida clade	0	0	0	0	0	0	2	0	0	1	0	0	0	0	1	0	0	0	0	0	0	0	0	0	0	0	0	0	0	0	0	0	0	0	39	0	0	0	0	0	10
jotu278	Eukaryota	Fungi	Ascomycota	Saccharomycetes	Saccharomycetales	Saccharomycetaceae	Zygosaccharomyces	Zygosaccharomyces	0	0	0	0	0	0	0	0	0	0	0	0	0	0	0	2	0	0	0	0	0	0	0	0	0	0	0	0	0	0	0	0	0	0	0	5	0	0	0	0	0
motu164	Eukaryota	Fungi	Ascomycota	Saccharomycetes	Saccharomycetales	Saccharomycetaceae	Zygosaccharomyces	Zygosaccharomyces	0	0	0	0	0	0	0	0	0	0	0	0	0	0	0	0	0	0	0	0	0	0	0	0	0	0	0	0	0	0	0	0	0	0	0	0	0	0	0	0	0
jotu328	Eukaryota	Fungi	Ascomycota	Saccharomycetes	Saccharomycetales	Saccharomycetaceae	Zygosaccharomyces	Zygosaccharomyces	0	0	0	0	0	0	0	0	0	0	0	0	0	0	0	1	0	0	0	0	0	0	0	0	0	0	0	0	0	0	0	0	0	1	0	2	0	0	0	0	0
motu1763	Eukaryota	Fungi	Ascomycota	Saccharomycetes	Saccharomycetales	Phaffomycetaceae	Wickerhamomyces	Wickerhamomyces	0	0	0	0	0	0	0	0	0	0	0	0	0	0	0	0	0	0	0	0	0	0	0	0	0	0	0	0	0	0	0	0	0	0	0	0	0	0	0	0	0
jotu219	Eukaryota	Fungi	Ascomycota	Saccharomycetes	Saccharomycetales	Saccharomycetaceae	Zygosaccharomyces	Zygosaccharomyces	0	0	0	0	0	0	0	0	0	0	0	0	0	0	0	0	0	0	0	0	0	0	0	0	0	0	0	0	0	0	0	0	0	0	0	1	0	0	0	0	0
jotu645	Eukaryota	Fungi	Ascomycota	Saccharomycetes	Saccharomycetales	Saccharomycetaceae	Zygosaccharomyces	Zygosaccharomyces	0	0	0	0	0	0	0	0	0	0	0	0	0	0	0	0	0	0	0	0	0	0	0	0	0	0	0	1	0	0	0	0	0	0	0	3	0	0	0	0	0
motu128	Eukaryota	Fungi	Ascomycota	Saccharomycetes	Saccharomycetales	Saccharomycetaceae	Zygosaccharomyces	Zygosaccharomyces	0	0	0	0	0	0	0	0	0	0	0	0	0	0	0	0	0	0	0	0	0	0	0	0	0	0	0	0	0	0	0	0	0	0	0	1	0	0	0	0	0
motu681	Eukaryota	Fungi	Ascomycota	Saccharomycetes	Saccharomycetales	Incertae Sedis	Candida	Candida	0	0	0	0	0	0	0	0	0	0	0	0	0	0	0	0	0	0	239	0	0	0	0	0	0	0	0	0	0	0	0	0	0	0	0	0	0	0	0	0	0
motu1707	Eukaryota	Fungi	Ascomycota	Ascomycota	Ascomycota	Ascomycota	Ascomycota	Ascomycota	0	0	0	0	0	0	0	0	0	0	0	0	0	0	0	0	0	0	0	0	0	0	0	0	0	0	0	0	0	0	0	0	0	0	0	0	0	0	0	0	0
motu1224	Eukaryota	Fungi	Ascomycota	Saccharomycetes	Saccharomycetales	Phaffomycetaceae	Komagataella	Komagataella	0	0	0	0	0	0	0	0	0	0	0	0	0	0	0	0	0	0	0	0	0	0	0	28	0	0	0	0	0	0	0	0	0	0	0	0	0	0	0	0	0
motu1264	Eukaryota	Fungi	Ascomycota	Saccharomycetes	Saccharomycetales	Phaffomycetaceae	Komagataella	Komagataella	0	0	0	0	0	0	0	0	0	0	0	0	0	0	0	0	0	0	0	0	0	0	0	4	0	0	0	0	0	0	0	0	0	0	0	0	0	0	0	0	0
[truncated: 119 more columns]
