# Supplementary material for: Micronutrient supplements can promote disruptive protozoan and fungal communities in the developing infant gut
Source: Nat Commun. 2021 Nov 18;12:6729. doi: 10.1038/s41467-021-27010-3 (PMC8602372; doi:10.1038/s41467-021-27010-3)
Supplement: Supplementary file 6 — Dataset 3 [file 41467_2021_27010_MOESM6_ESM.xlsx]

## Sheet: Supplementary Data 3
Supplementary Data 3. P-values for Figure 2d (eukaryotic carriage statistics in children grouped by supplementation arm) and Figure 4a (microbial interaction network density)
Figure 2d p-values
Two-sided pairwise Fisher's tests, corrected for multiple testing using the Benjamini-Hochberg method
		control vs MNP						control vs MNP+Zn						MNP vs MNP+Zn
				95CI						95CI						95CI
otu	organism	n	estimate	low	high	p (adj)	Signif	n	estimate	low	high	p (adj)	Signif	n	estimate	low	high	p (adj)	Signif
jotu1	Actinomucor	98	4.30018	1.53512	13.1001	0.00654	**	96	1.12056	0.459016	2.73634	0.837	ns	106	0.260161	0.0878384	0.70559	0.00654	**
motu95	Alveolata	98	3.11491	1.23122	8.18088	0.0162	*	96	0.926669	0.384221	2.23101	1	ns	106	0.297186	0.117229	0.7226	0.0143	*
jotu162	Amoebozoa (unknown_group)	98	3.55275	1.30798	10.5519	0.0266	*	96	1.64926	0.565019	5.11933	0.34	ns	106	0.46396	0.186921	1.11812	0.106	ns
jotu50	Cercomonas	98	2.89858	1.12059	7.9606	0.0298	*	96	0.447296	0.121036	1.51424	0.175	ns	106	0.154131	0.0459728	0.444474	0.000287	***
jotu10	Euglyphida	98	5.34074	1.5699	23.6609	0.00522	**	96	0.403785	0.0348529	2.98158	0.408	ns	106	0.0753007	0.00799901	0.343985	0.000142	***
motu41	Eugregarinorida (distant-branch)	98	9.077	2.72919	39.7747	3.48e-05	****	96	0.615408	0.0851182	3.86884	0.699	ns	106	0.0676619	0.0120395	0.249963	1.92e-06	****
motu37	Gregarina	98	4.61053	1.77489	12.6695	0.000958	***	96	0.952242	0.393374	2.30646	1	ns	106	0.206267	0.0776266	0.516122	0.000795	***
jotu314	Heterolobosea	98	4.70645	0.923459	46.6862	0.09	ns	96	0.841536	0.0586776	12.0678	1	ns	106	0.178552	0.0180978	0.903896	0.0861	ns
motu683	Hyphodontia	98	12.0518	1.64828	535.734	0.0158	*	96	2.60848	0.200909	141.26	0.622	ns	106	0.217196	0.0368811	0.878811	0.0356	*
motu302	Kodamaea	98	0.179585	0.0299171	0.748188	0.0253	*	96	0.548947	0.170691	1.69154	0.306	ns	106	3.05949	0.681122	18.994	0.18	ns
motu396	Meyerozyma-Candida clade	98	2.82841	0.773593	13.0419	0.153	ns	96	5.20737	1.51641	23.2106	0.0101	*	106	1.84212	0.723702	4.83191	0.197	ns
motu452	Millerozyma	98	Inf	1.78117	Inf	0.00574	**	96	Inf	1.85995	Inf	0.00574	**	106	1.04608	0.33269	3.28945	1	ns
jotu7	Mucor	98	4.61053	1.77489	12.6695	0.000958	***	96	0.586182	0.2341	1.44768	0.215	ns	106	0.127165	0.0465548	0.324001	4.92e-06	****
motu114	Ogataea-Candida clade	98	6.30846	0.760168	294.791	0.106	ns	96	0.844646	0.0105449	67.6708	1	ns	106	0.133718	0.00287107	1.10365	0.106	ns
motu323	Poitrasia	98	0.309909	0.0770291	1.07667	0.0799	ns	96	0.253643	0.0541775	0.949345	0.0756	ns	106	0.818225	0.152718	4.0565	1	ns
motu308	Protosteliida	98	0.206487	0.0198626	1.16647	0.111	ns	96	1.25551	0.38568	4.31088	0.791	ns	106	6.09594	1.20385	60.243	0.0429	*
motu84	Puccinia	98	2.53501	0.680126	11.8163	0.176	ns	96	0.199127	0.00391191	2.11492	0.176	ns	106	0.0781057	0.0017522	0.576397	0.012	*
motu1	Rhizomucor	98	4.07651	1.31361	14.3356	0.0106	*	96	0.829221	0.327994	2.069	0.677	ns	106	0.203118	0.0599377	0.596962	0.0042	**
motu15	Saccharomyces	98	9.54984	3.02157	36.5699	2.66e-05	****	96	1.59205	0.656696	3.90491	0.304	ns	106	0.166118	0.0441487	0.51619	0.000736	***
motu448	Sphaerobolus	98	2.02144	0.426826	12.8959	0.504	ns	96	0	0	2.01437	0.139	ns	106	0	0	0.672039	0.0384	*
motu8	unknown Alveolate (Syndiniales)	98	8.10832	2.89189	25.694	7.77e-06	****	96	0.823912	0.223933	3.02903	0.778	ns	106	0.101501	0.0323404	0.280886	1.06e-06	****
motu154	Toxoplasma	98	2.05253	0.728789	6.22441	0.165	ns	96	0.0901554	0.00195631	0.721292	0.0158	*	106	0.0436768	0.00100704	0.302682	0.000117	***
motu201	Tritrichomonas	98	0.820142	0.340089	1.96264	0.686	ns	96	0.37317	0.147698	0.916751	0.0702	ns	106	0.454499	0.189804	1.0633	0.078	ns
motu1103	Wickerhamomyces-Candida clade	98	6.54867	1.35374	63.4286	0.0148	*	96	0.415511	0.0068537	8.24007	0.592	ns	106	0.0631046	0.00143276	0.452628	0.00275	**
Figure 4a p-values
Two-sided Wilcoxon rank sum test corrected for multiple testing using the Benjamini-Hochberg method
Comparison	p (adj)	Signif
age
12 mo vs 24 mo (undernourished)	6.13306e-23	***
12 mo vs 24 mo (ref. WLZ)	1.1762e-13	***
12 mo vs 24 mo (CTL)	9.22156e-14	***
12 mo vs 24 mo (MNP)	2.5348e-26	***
12 mo vs 24 mo (MNP+Zn)	4.3434e-15	***
12 mo vs 24 mo (urban)	2.56283e-12	***
12 mo vs 24 mo (rural)	2.70657e-23	***
nutritional status
ref. WLZ vs undernourished (12 months)	0.0112207	*
ref. WLZ vs undernourished (24 months)	0.715945	ns
supplementation arm
CTL vs MNP (12 months)	5.64438e-06	***
CTL vs MNP+Zn (12 months)	0.328457	ns
MNP vs MNP+Zn (12 months)	0.00163174	**
CTL vs MNP (24 months)	0.0560752	ns
CTL vs MNP+Zn (24 months)	0.340439	ns
MNP vs MNP+Zn (24 months)	0.41597	ns
site
Urban vs rural (12 months)	0.00163174	**
Urban vs rural (24 months)	3.58629e-20	***
