# Supplementary material for: Micronutrient supplements can promote disruptive protozoan and fungal communities in the developing infant gut
Source: Nat Commun. 2021 Nov 18;12:6729. doi: 10.1038/s41467-021-27010-3 (PMC8602372; doi:10.1038/s41467-021-27010-3)
Supplement: Supplementary file 7 — Dataset 4 [file 41467_2021_27010_MOESM7_ESM.xlsx]

## Sheet: Supplementary Data 4
Supplementary Data 4. 16S read and OTU summary
Sample	Raw reads	Classified reads (all)	Classified reads (bacteria)	Classified reads (archaea)	No. OTUs (all)	No. OTUs (bacteria)	No. OTUs (archaea)
Pa-10A	85917	68991	68991	0	52	52	0
Pa-10B	72406	57530	57530	0	20	20	0
Pa-11A	86047	64511	64511	0	36	36	0
Pa-11B	109992	87064	87064	0	86	86	0
Pa-12A	100216	79807	79807	0	20	20	0
Pa-12B	96649	76647	76646	1	36	36	0
Pa-13A	95805	75449	75437	12	36	35	1
Pa-13B	84139	64852	64845	7	78	78	0
Pa-19A	74899	61356	61356	0	23	23	0
Pa-19B	58816	46374	46367	7	65	65	0
Pa-1A	101453	74639	74639	0	64	64	0
Pa-1B	100507	76678	76678	0	120	120	0
Pa-21A	85501	63218	63218	0	37	37	0
Pa-21B	101269	80512	80512	0	63	63	0
Pa-22A	116632	86303	86303	0	49	49	0
Pa-22B	67351	50385	50385	0	134	134	0
Pa-23A	83050	66680	66680	0	15	15	0
Pa-23B	43252	34187	34187	0	53	53	0
Pa-24A	82978	66291	66291	0	44	44	0
Pa-24B	85538	65709	65707	2	92	92	0
Pa-25A	86323	63627	63627	0	39	39	0
Pa-25B	107175	81216	81216	0	64	64	0
Pa-27A	75399	57416	57416	0	35	35	0
Pa-27B	7475	4589	4589	0	37	37	0
Pa-28A	28848	22980	22979	1	44	44	0
Pa-28B	1447	919	919	0	9	9	0
Pa-29A	89565	65102	65102	0	64	64	0
Pa-29B	91849	71527	71527	0	67	67	0
Pa-2A	71991	56354	56300	54	81	77	4
Pa-2B	86644	66669	66669	0	49	49	0
Pa-30A	93409	72614	72611	3	14	14	0
Pa-30B	94749	68037	68037	0	73	73	0
Pa-31A	72090	55785	55770	15	28	26	2
Pa-31B	87183	63871	63819	52	108	106	2
Pa-32A	89952	63428	63394	34	58	56	2
Pa-32B	79934	57822	57819	3	43	43	0
Pa-33A	98446	68235	68230	5	31	31	0
Pa-33B	112389	83438	83435	3	49	49	0
Pa-34A	90398	73976	73975	1	38	38	0
Pa-34B	887	357	353	4	10	10	0
Pa-35A	83241	69818	69809	9	58	58	0
Pa-35B	81639	64293	64293	0	56	56	0
Pa-36A	94187	78547	78546	1	60	60	0
Pa-36B	98314	82748	82748	0	50	50	0
Pa-37A	116618	84295	84292	3	83	83	0
Pa-37B	103513	83314	83288	26	178	177	1
Pa-38A	95009	67597	67597	0	57	57	0
Pa-38B	72746	52570	52570	0	55	55	0
Pa-39A	83778	64567	64567	0	45	45	0
Pa-39B	72005	52742	52742	0	129	129	0
Pa-3A	112032	89263	89262	1	58	58	0
Pa-3B	106682	80409	80409	0	92	92	0
Pa-40A	95311	76055	76053	2	38	38	0
Pa-40B	110629	86182	86178	4	58	58	0
Pa-41A	113422	80325	80325	0	97	97	0
Pa-41B	98883	71470	71470	0	82	82	0
Pa-42A	83515	68372	68218	154	32	26	6
Pa-42B	103346	83447	83426	21	84	83	1
Pa-43A	119683	93442	93442	0	39	39	0
Pa-43B	15686	12045	12045	0	24	24	0
Pa-44A	95216	76813	76495	318	133	122	11
Pa-44B	104972	85730	85729	1	100	100	0
Pa-45A	61975	46652	46586	66	118	112	6
Pa-45B	121800	96321	96205	116	95	91	4
Pa-46A	104919	88483	88483	0	9	9	0
Pa-46B	81702	69014	69014	0	26	26	0
Pa-47A	676	279	279	0	8	8	0
Pa-47B	115939	79353	79353	0	118	118	0
Pa-48A	56071	48010	48010	0	15	15	0
Pa-48B	93853	75842	75826	16	96	95	1
Pa-49A	126101	92431	92431	0	42	42	0
Pa-49B	106554	87298	87277	21	87	87	0
Pa-4A	32646	23623	23593	30	56	53	3
Pa-4B	100633	74059	74013	46	98	94	4
Pa-50A	95101	72800	72800	0	50	50	0
Pa-50B	94090	73629	73625	4	177	177	0
Pa-51A	38309	29816	29765	51	48	45	3
Pa-51B	60117	46733	46715	18	47	46	1
Pa-52A	71237	57754	57754	0	19	19	0
Pa-52B	105721	84893	84893	0	32	32	0
Pa-53A	106356	79621	79620	1	31	31	0
Pa-53B	106502	76393	76393	0	52	52	0
Pa-54A	92963	72472	72467	5	45	45	0
Pa-54B	68098	55912	55893	19	32	30	2
Pa-55A	101347	80464	80462	2	41	41	0
Pa-55B	86942	69313	69308	5	130	130	0
Pa-56A	93455	78269	78250	19	42	41	1
Pa-56B	105015	86870	86864	6	54	54	0
Pa-57A	113441	86312	86312	0	54	54	0
Pa-57B	106997	85106	85103	3	64	64	0
Pa-58A	116754	91572	91572	0	44	44	0
Pa-58B	137309	99416	99416	0	70	70	0
Pa-59A	137495	99977	99976	1	59	59	0
Pa-59B	107836	82787	82768	19	181	181	0
Pa-60A	50244	38751	38751	0	27	27	0
Pa-60B	113738	86565	86553	12	101	101	0
Pa-61A	74839	56766	56672	94	67	62	5
Pa-61B	103302	78727	78726	1	60	60	0
Pa-62A	81898	66905	66905	0	40	40	0
Pa-62B	78481	58632	58632	0	94	94	0
Pa-63A	78388	63367	63366	1	24	24	0
Pa-63B	95133	73229	73229	0	76	76	0
Pa-64A	63883	51134	51134	0	18	18	0
Pa-64B	82259	64391	64388	3	54	54	0
Pa-65A	52225	41859	41859	0	19	19	0
Pa-65B	90343	73540	73533	7	59	59	0
Pa-66A	107354	83315	83294	21	58	56	2
Pa-66B	99510	75670	75670	0	120	120	0
Pa-67A	106208	85151	85151	0	26	26	0
Pa-67B	126768	99194	99188	6	130	130	0
Pa-6A	95860	77610	77610	0	29	29	0
Pa-6B	76123	62879	62879	0	40	40	0
Pa-71A	104163	81105	81105	0	43	43	0
Pa-71B	108932	84118	84113	5	73	73	0
Pa-72A	92725	69779	69779	0	46	46	0
Pa-72B	89636	72144	72115	29	47	46	1
Pa-73A	91496	70090	70087	3	43	43	0
Pa-73B	119401	92474	92471	3	77	77	0
Pa-74A	91310	73901	73881	20	17	15	2
Pa-74B	69709	53992	53992	0	72	72	0
Pa-75A	87081	65707	65706	1	75	75	0
Pa-75B	95172	74559	74555	4	115	115	0
Pa-76A	63738	49496	49496	0	17	17	0
Pa-76B	41995	32783	32781	2	113	113	0
Pa-77A	25519	18662	18656	6	34	33	1
Pa-77B	98796	75352	75346	6	76	76	0
Pa-78A	99829	76888	76854	34	22	20	2
Pa-78B	64880	50656	50643	13	27	26	1
Pa-79A	84899	63959	63959	0	39	39	0
Pa-79B	79090	60613	60612	1	54	54	0
Pa-7A	88775	72479	72477	2	23	23	0
Pa-7B	86895	68895	68895	0	29	29	0
Pa-80A	98599	74843	74841	2	34	34	0
Pa-80B	84058	62349	62344	5	87	87	0
Pa-82A	123294	94727	94726	1	51	51	0
Pa-82B	92531	75168	75168	0	65	65	0
Pa-83A	101351	85184	85184	0	19	19	0
Pa-83B	99268	84772	84771	1	56	56	0
Pa-84A	92517	69844	69844	0	40	40	0
Pa-84B	96658	70286	70286	0	80	80	0
Pa-85A	79121	64521	64436	85	53	49	4
Pa-85B	88663	74529	74438	91	49	43	6
Pa-86A	85042	67358	67356	2	33	33	0
Pa-86B	94535	75536	75532	4	46	46	0
Pa-87A	110915	89214	89212	2	20	20	0
Pa-87B	66361	52337	52219	118	117	111	6
Pa-88A	109133	85073	85073	0	27	27	0
Pa-88B	93757	74629	74629	0	25	25	0
Pa-89A	104453	78085	78084	1	34	34	0
Pa-89B	95860	67879	67879	0	23	23	0
Pa-90A	17410	14334	14334	0	15	15	0
Pa-90B	87902	70257	70245	12	72	72	0
Pa-91A	80489	67338	67327	11	36	36	0
Pa-91B	94133	80944	80942	2	20	20	0
Pa-92A	88465	71202	71200	2	38	38	0
Pa-92B	109787	85196	85175	21	126	125	1
Pa-93A	18752	14730	14712	18	55	54	1
Pa-93B	78211	63369	63364	5	78	78	0
Pa-94A	104155	87324	87308	16	28	26	2
Pa-94B	121152	99650	99648	2	97	97	0
