# Supplementary material for: Micronutrient supplements can promote disruptive protozoan and fungal communities in the developing infant gut
Source: Nat Commun. 2021 Nov 18;12:6729. doi: 10.1038/s41467-021-27010-3 (PMC8602372; doi:10.1038/s41467-021-27010-3)
Supplement: Supplementary file 9 — Dataset 6 [file 41467_2021_27010_MOESM9_ESM.xlsx]

## Sheet: Supplementary Data 6
Supplementary Data 6. Partial Least Squares path modeling (PLS-PM)
	Inner model Summary
		Type	R2	Communality	Redundancy	AVE
1	Supplementation	Exogenous	0	1	0	1
2	Site	Exogenous	0	1	0	1
3	Eukaryotes, 12 mo	Endogenous	0.34	0.063	0.022	0
4	Bacteria, 12 mo	Endogenous	0.26	0.11	0.028	0
5	Eukaryotes, 24 mo	Endogenous	0.48	0.1	0.049	0
6	Bacteria, 24 mo	Endogenous	0.37	0.1	0.038	0
			Relationships
	Total effects		Direct	SE	p1	Indirect	Total
1	Supplementation	-> Site	-	-	-	-	-
2	Supplementation	-> Eukaryotes, 12 mo	-0.27	0.11	0.014	-	-0.27
3	Supplementation	-> Bacteria, 12 mo	-0.27	0.094	0.0058	-0.072	-0.34
4	Supplementation	-> Eukaryotes, 24 mo	-	-	-	-0.11	-0.11
5	Supplementation	-> Bacteria, 24 mo	-	-	-	-0.11	-0.11
6	Site	-> Eukaryotes, 12 mo	0.52	0.094	<0.0001	-	0.52
7	Site	-> Bacteria, 12 mo	0.17	0.12	0.15	0.14	0.31
8	Site	-> Eukaryotes, 24 mo	0.48	0.1	<0.0001	0.15	0.63
9	Site	-> Bacteria, 24 mo	0.29	0.13	0.023	0.24	0.53
10	Eukaryotes, 12 mo	-> Bacteria, 12 mo	0.27	0.12	0.033	-	0.27
11	Eukaryotes, 12 mo	-> Eukaryotes, 24 mo	0.16	0.11	0.13	0.056	0.22
12	Eukaryotes, 12 mo	-> Bacteria, 24 mo	0.15	0.12	0.2	0.076	0.23
13	Bacteria, 12 mo	-> Eukaryotes, 24 mo	0.21	0.095	0.033	-	0.21
14	Bacteria, 12 mo	-> Bacteria, 24 mo	0.13	0.11	0.22	0.038	0.17
15	Eukaryotes, 24 mo	-> Bacteria, 24 mo	0.19	0.13	0.15	-	0.19
	GOODNESS-OF-FIT	0.19
1p-values were generated by random permutation tests.
	Correlations between latent variables			12 months		24 months
		Supplementation	Site	Eukaryotes	Bacteria	Eukaryotes	Bacteria
1	Supplementation	1	-0.022	-0.28	-0.35	-0.023	0.019
2	Site	-0.022	1	0.52	0.32	0.63	0.53
3	Eukaryotes, 12 mo	-0.28	0.52	1	0.43	0.5	0.46
4	Bacteria, 12 mo	-0.35	0.32	0.43	1	0.43	0.37
5	Eukaryotes, 24 mo	-0.023	0.63	0.5	0.43	1	0.51
6	Bacteria, 24 mo	0.019	0.53	0.46	0.37	0.51	1
							12 months		24 months
	Crossloadings				Supplementation	Site	Eukaryotes	Bacteria	Eukaryotes	Bacteria
1	Supplementation	Control, MNP, MNP+zinc			1	-0.015	-0.29	-0.35	-0.011	0.0043
2	Site	Rural vs. Urban			-0.015	1	0.51	0.26	0.63	0.5
			Family	Genus
3	Eukaryotes, 12 mo	jotu13	Amoebozoa	Amoebozoa unknown group 1	-0.023	0.16	0.47	0.13	0.25	0.23
		motu159	Apicomplexa	Apicomplexa	-0.05	0.23	0.46	0.19	0.2	0.15
		motu243	Conoidasida	Conoidasida	0.051	0.14	0.43	0.12	0.32	0.24
		motu39	Cryptosporida	Cryptosporidium	-0.11	0.23	0.4	0.082	0.17	0.028
		motu84	Pucciniaceae	Puccinia	-0.16	0.21	0.4	0.23	0.21	0.15
		jotu29	Glissomonadida	Heteromita	-0.02	0.21	0.34	0.14	0.26	0.2
		motu95	Alveolata	Alveolata	-0.055	0.18	0.33	0.072	0.17	0.11
		motu886	Gregarinidae	Gregarina-distant-branch	0.065	0.092	0.32	0.13	0.24	0.19
		motu186	Colpodea	Bromeliothrix	-0.073	0.078	0.3	0.035	0.076	0.19
		motu37	Gregarinidae	Gregarina	-0.12	0.3	0.29	0.06	0.094	0.14
		motu1	Lichtheimiaceae	Rhizomucor	-0.14	0.061	0.28	0.14	-0.035	0.12
		jotu25	Cercomonadidae	Cercomonadidae	0.2	0.26	0.26	-0.062	0.2	0.098
		jotu7	Mucoraceae	Mucor	-0.35	0.03	0.26	0.29	-0.031	0.086
		motu60	Incertae Sedis	Wallemia	-0.069	0.2	0.24	0.15	0.15	0.016
		jotu10	Euglyphida	Euglyphida	-0.34	0.083	0.21	0.1	-0.036	0.16
		motu30	Alveolata	Alveolata-distant-branch	0.26	0.15	0.21	-0.093	0.17	0.16
		motu21	Trichomonascaceae	Wicherhamiella-Candida clade	0.17	0.21	0.18	0.17	0.31	0.24
		motu951	Cercozoa	Cercozoa	0.12	-0.014	0.14	-0.017	0.12	0.13
		motu10	Microsporidia	Enterocytozoon	0.024	0.15	0.13	-2.1e-05	0.049	0.12
		motu88	Colpodea	Colpoda	0.032	0.043	0.091	0.062	0.0067	0.1
		motu15	Saccharomycetaceae	Saccharomyces	-0.25	-0.12	0.08	0.12	-0.066	-0.016
		motu145	Cryptosporida	Colpodella	-0.013	-0.0054	0.016	0.03	0.06	-0.026
		motu41	Eugregarinorida	Eugregarinorida-distant-branch	-0.23	-0.07	0.013	0.017	-0.094	-0.15
		motu8	Syndiniales	Syndiniales	-0.23	-0.21	0.00039	0.045	-0.2	-0.04
		jotu145	uncultured	uncultured	0.19	-0.087	-0.061	-0.046	0.041	-0.13
		motu160	Tricladida	Tricladida	0.077	-0.17	-0.099	-0.19	-0.046	-0.087
		jotu1	Mucoraceae	Actinomucor	-0.24	0.012	-0.1	-0.049	-0.037	-0.087
		motu123	Gracilipodida	Flamella	0.097	-0.068	-0.1	-0.036	-0.086	0.074
		jotu273	Cyclophyllidea	Hymenolepis	0.043	-0.074	-0.13	-0.17	-0.11	0.2
		motu105	Gregarinasina	Gregarinasina	0.053	0.015	-0.13	-0.12	-0.12	-0.013
		motu12	Eugregarinorida	Gregarina-distant-branch	0.076	-0.15	-0.13	0.0078	-0.06	-0.078
		motu398	Saccharomycetaceae	Nakaseomyces-Candida clade	-0.019	-0.041	-0.13	0.12	-0.08	-0.027
		motu79	Gregarinasina	Gregarinasina-distant-branch	-0.082	-0.14	-0.14	0.083	0.03	-0.22
		motu98	Ascodesmidaceae	Cephaliophora	-0.1	-0.16	-0.15	0.06	-0.073	-0.048
		motu55	Lichtheimiaceae	Lichtheimia	-0.017	0.04	-0.16	-0.26	-0.084	-0.19
		motu36	Trichosporonaceae	Trichosporon	0.1	-0.083	-0.17	0.05	0.15	-0.082
		motu64	Saccharomycodaceae	Hanseniaspora	0.18	-0.16	-0.17	-0.14	-0.072	0.064
		jotu245	Lichtheimiaceae	Lichtheimiaceae	0.029	0.08	-0.18	-0.16	-0.036	-0.16
		motu52	Aspergillaceae	Penicillium	0.05	-0.051	-0.18	-0.2	-0.02	-0.16
		motu128	Saccharomycetaceae	Zygosaccharomyces	0.15	-0.078	-0.21	-0.053	-0.12	0.072
		motu114	Pichiaceae	Ogataea-Candida clade	-0.035	-0.06	-0.22	-0.099	-0.1	-0.07
		motu216	Incertae Sedis	Candida	0.17	-0.14	-0.22	-0.0096	-0.2	0.13
		motu53	Dipodascaceae	Geotrichum	0.1	0.13	-0.22	0.11	-0.026	0.022
		motu5	Debaryomycetaceae	Candida-Lodderomyces clade	0.055	-0.078	-0.23	-0.23	-0.23	-0.066
		motu93	Filobasidiaceae	Naganishia	0.12	-0.0052	-0.26	-0.11	-0.097	0.11
		motu110	Rhizopodaceae	Amylomyces	0.064	-0.14	-0.29	-0.17	-0.072	-0.27
		motu14	Pichiaceae	Pichia	0.046	-0.015	-0.29	-0.088	-0.043	-0.17
		motu67	Rhizopodaceae	Rhizopus	0.12	-0.15	-0.32	-0.17	0.061	-0.24
		motu81	Eimeriorina	Cystoisospora	-0.086	-0.22	-0.32	0.049	-0.16	-0.1
		motu42	Neogregarinorida	Neogregarinorida	0.25	-0.17	-0.33	-0.014	-0.24	-0.059
		motu40	Eugregarinorida	Eugregarinorida	0.17	-0.16	-0.34	-0.14	-0.22	-0.18
		motu31	Lichtheimiaceae	Circinella	0.23	-0.25	-0.36	-0.11	-0.24	-0.032
		jotu3	Incertae	Incertae	-0.02	-0.24	-0.39	-0.1	-0.21	-0.31
								12 months		24 months
			Family	Genus	Species	Supplementation	Site	Eukaryotes	Bacteria	Eukaryotes	Bacteria
4	Bacteria, 12 mo	Otu72	Clostridiaceae 1	Clostridium sensu stricto	-	-0.33	0.048	0.26	0.72	0.16	0.046
		Otu75	Enterococcaceae	-	-	-0.28	0.014	0.21	0.71	0.19	0.098
		Otu41	Bifidobacteriaceae	Bifidobacterium	Bifidobacterium stellenboschense	-0.33	-0.0067	0.18	0.7	0.17	0.084
		Otu44	Clostridiaceae 1	Clostridium sensu stricto	-	-0.29	-0.019	0.25	0.7	0.14	0.041
		Otu46	Ruminococcaceae	Ruminococcus	Ruminococcus bromii	-0.28	0.072	0.22	0.69	0.19	0.078
		Otu67	Clostridiaceae 1	Clostridium sensu stricto	Clostridium butyricum	-0.26	0.1	0.24	0.68	0.25	0.12
		Otu92	Clostridiaceae 1	Clostridium sensu stricto	-	-0.24	0.078	0.16	0.58	0.16	0.035
		Otu51	Corynebacteriaceae	Corynebacterium	-	-0.11	-0.021	-0.0012	0.55	0.09	-0.031
		Otu53	Bacillaceae 1	Bacillus	-	-0.24	0.15	0.21	0.51	0.15	0.096
		Otu55	Brucellaceae	Ochrobactrum	-	-0.22	-0.069	0.16	0.49	0.03	0.025
		Otu62	Clostridiaceae 1	Clostridium sensu stricto	Clostridium argentinense	-0.22	0.045	0.11	0.47	0.065	-0.025
		Otu42	Bacillaceae 1	Bacillus	-	-0.2	0.088	0.14	0.45	0.065	0.05
		Otu54	Xanthomonadaceae	Stenotrophomonas	Pseudomonas hibiscicola	-0.31	-0.15	0.13	0.44	-0.022	0.023
		Otu20	Enterobacteriaceae	-	-	-0.21	0.027	0.29	0.4	0.1	0.25
		Otu71	-	-	-	-0.22	0.044	0.23	0.38	0.2	0.063
		Otu77	Lachnospiraceae	-	-	-0.085	0.05	0.22	0.38	0.2	0.073
		Otu34	Lactobacillaceae	Lactobacillus	-	-0.26	-0.11	0.082	0.35	0.052	0.0086
		Otu36	Lactobacillaceae	Pediococcus	-	-0.068	0.19	0.14	0.35	0.1	0.19
		Otu76	Pseudomonadaceae	Pseudomonas	-	-0.17	-0.11	0.044	0.35	-0.059	-0.09
		Otu88	Leuconostocaceae	Weissella	-	-0.011	0.05	0.055	0.34	0.079	0.15
		Otu78	Streptococcaceae	Streptococcus	Streptococcus mutans	-0.17	-0.19	0.0033	0.31	-0.014	-0.1
		Otu1	Bifidobacteriaceae	Bifidobacterium	-	-0.1	-0.071	-0.063	0.29	0.16	0.029
		Otu12	Lactobacillaceae	Lactobacillus	-	-0.079	0.21	0.2	0.29	0.057	0.3
		Otu29	Lactobacillaceae	Lactobacillus	-	0.005	0.015	-0.014	0.28	0.14	0.09
		Otu57	Lactobacillaceae	Lactobacillus	-	0.08	0.18	0.1	0.27	0.21	0.21
		Otu8	Bifidobacteriaceae	Bifidobacterium	-	0.0037	0.071	0.018	0.27	0.32	0.16
		Otu73	Coriobacteriaceae	-	-	-0.16	0.12	-0.016	0.25	0.12	-0.066
		Otu18	Leuconostocaceae	Weissella	-	-0.067	0.22	0.11	0.22	0.16	0.11
		Otu49	Planococcaceae	Rummeliibacillus	Rummeliibacillus stabekisii	0.082	0.16	0.06	0.22	0.25	0.36
		Otu64	Coriobacteriaceae	-	-	0.031	-0.14	-0.034	0.22	-0.02	-0.11
		Otu23	Clostridiaceae 1	Clostridium sensu stricto	Sarcina ventriculi	-0.071	-0.14	-0.13	0.19	-0.032	-0.13
		Otu80	Coriobacteriaceae	-	-	-0.046	0.015	0.1	0.19	0.14	0.11
		Otu13	Lactobacillaceae	Lactobacillus	-	0.13	0.087	-0.12	0.18	0.067	-0.0035
		Otu17	Lactobacillaceae	Pediococcus	-	0.016	0.21	0.17	0.13	0.11	0.12
		Otu4	Streptococcaceae	Streptococcus	-	0.041	0.021	-0.055	0.1	-0.029	0.067
		Otu43	Lachnospiraceae	Blautia	-	-0.024	0.14	0.17	0.097	0.21	0.18
		Otu9	Streptococcaceae	Streptococcus	-	-0.089	0.036	0.03	0.091	0.0039	0.016
		Otu87	Prevotellaceae	Prevotella	Prevotella copri	0.063	-0.0046	-0.11	0.09	0.032	0.11
		Otu59	Clostridiales Incertae Sedis XI	Anaerosalibacter	Anaerosalibacter bizertensis	-0.11	-0.11	-0.071	0.088	-0.093	-0.15
		Otu28	Lachnospiraceae	Clostridium XlVb	Clostridium colinum	0.083	0.18	0.069	0.081	0.032	-0.099
		Otu14	Lactobacillaceae	Pediococcus	-	0.2	0.2	0.089	0.08	0.01	0.0082
		Otu38	Erysipelotrichaceae	Turicibacter	Turicibacter sanguinis	0.005	0.052	0.16	0.08	0.14	0.13
		Otu15	Clostridiaceae 1	Clostridium sensu stricto	Sarcina ventriculi	0.036	-0.11	-0.11	0.078	-0.076	-0.042
		Otu30	Lactobacillaceae	Lactobacillus	-	-0.012	0.12	0.062	0.058	0.23	0.19
		Otu39	Staphylococcaceae	Staphylococcus	-	-0.21	-0.052	-0.063	0.05	-0.14	-0.037
		Otu56	Coriobacteriaceae	Collinsella	-	-0.14	-0.19	-0.066	0.011	-0.014	-0.15
		Otu27	Peptostreptococcaceae	Romboutsia	-	-0.026	0.075	0.11	0.0039	0.071	0.091
		Otu50	Clostridiales Incertae Sedis XI	Finegoldia	Finegoldia magna	-0.035	0.041	0.039	0.0009	-0.088	-0.07
		Otu22	Lactobacillaceae	Lactobacillus	Lactobacillus ruminis	0.025	0.09	0.041	-0.00075	0.15	0.15
		Otu6	Streptococcaceae	Streptococcus	-	0.028	0.13	-0.078	-0.0017	-0.064	0.05
		Otu47	Clostridiaceae 1	Clostridium sensu stricto	-	0.095	-0.0044	-0.11	-0.031	0.066	0.016
		Otu74	Clostridiales Incertae Sedis XI	Anaerococcus	Anaerococcus vaginalis	-0.13	-0.15	-0.073	-0.032	-0.096	-0.19
		Otu84	Lachnospiraceae	Roseburia	Roseburia faecis	-0.02	-0.091	-0.0043	-0.035	-0.06	-0.096
		Otu81	Pseudomonadaceae	Pseudomonas	-	0.18	-0.23	-0.098	-0.049	-0.27	-0.21
		Otu70	Micrococcaceae	Kocuria	Kocuria kristinae	-0.23	-0.077	-0.06	-0.056	-0.1	-0.085
		Otu79	Streptococcaceae	Streptococcus	-	0.13	0.099	0.051	-0.056	-0.0032	0.18
		Otu69	Clostridiaceae 1	Clostridium sensu stricto	-	0.0055	-0.11	0.016	-0.07	0.0026	-0.036
		Otu82	Clostridiales Incertae Sedis XI	Anaerococcus	-	-0.13	-0.073	-0.085	-0.072	-0.18	-0.2
		Otu60	Coriobacteriaceae	Senegalimassilia	Senegalimassilia anaerobia	-0.22	-0.0097	-0.0094	-0.076	-0.096	-0.16
		Otu37	Coriobacteriaceae	Olsenella	-	0.21	-0.28	-0.31	-0.09	-0.078	-0.17
		Otu35	Erysipelotrichaceae	Clostridium XVIII	-	-0.077	-0.07	0.097	-0.097	-0.09	-0.066
		Otu89	Lachnospiraceae	Anaerostipes	-	-0.013	0.1	0.065	-0.1	-0.041	-0.05
		Otu65	-	-	-	-0.069	-0.12	-0.034	-0.11	-0.13	-0.19
		Otu66	Enterococcaceae	-	-	-0.1	-0.14	-0.14	-0.13	-0.1	-0.13
		Otu83	Streptococcaceae	Streptococcus	-	0.27	0.011	0.012	-0.13	-0.14	0.12
		Otu52	Ruminococcaceae	Gemmiger	-	0.13	0.0042	-0.046	-0.16	-0.02	0.094
		Otu61	Clostridiales Incertae Sedis XI	Anaerococcus	-	-0.029	-0.065	-0.011	-0.21	-0.16	-0.22
		Otu11	Bifidobacteriaceae	Bifidobacterium	Bifidobacterium bifidum	0.14	-0.15	-0.18	-0.22	0.037	-0.077
		Otu68	Lachnospiraceae	Anaerostipes	-	-0.0066	0.097	0.019	-0.24	-0.024	-0.1
		Otu2	Bifidobacteriaceae	Bifidobacterium	-	0.29	0.00069	-0.14	-0.25	0.16	-0.009
		Otu33	Lachnospiraceae	Blautia	Blautia luti	0.14	-0.02	0.039	-0.25	0.082	-0.09
		Otu58	Lachnospiraceae	Lachnospiracea incertae sedis	Eubacterium hallii	0.04	-0.088	-0.024	-0.27	-0.16	-0.017
		Otu7	Enterococcaceae	Enterococcus	-	0.076	-0.07	-0.12	-0.3	-0.22	-0.075
		Otu16	Erysipelotrichaceae	-	-	0.095	0.16	-0.13	-0.32	0.026	-0.015
		Otu21	Clostridiaceae 1	Clostridium sensu stricto	Clostridium disporicum	0.19	-0.09	-0.044	-0.32	-0.0049	0.037
		Otu48	Actinomycetaceae	Actinomyces	Actinomyces odontolyticus	0.21	-0.0033	0.0039	-0.32	-0.11	0.052
		Otu5	Enterococcaceae	Enterococcus	-	-0.086	-0.033	-0.057	-0.32	-0.16	-0.062
		Otu45	Lachnospiraceae	Blautia	Blautia wexlerae	0.1	0.046	0.01	-0.34	-0.048	-0.12
		Otu32	Peptostreptococcaceae	Terrisporobacter	-	0.076	-0.028	0.036	-0.36	-0.071	0.003
		Otu10	Peptostreptococcaceae	Intestinibacter	Intestinibacter bartlettii	0.24	-0.11	-0.12	-0.4	-0.044	-0.088
		Otu40	Lachnospiraceae	Dorea	Dorea longicatena	0.0014	-0.11	-0.07	-0.4	-0.054	-0.21
		Otu86	Lachnospiraceae	Dorea	Dorea formicigenerans	0.17	-0.25	-0.16	-0.4	-0.11	-0.22
		Otu31	Coriobacteriaceae	Eggerthella	Eggerthella lenta	0.0079	-0.11	-0.13	-0.41	-0.22	-0.13
		Otu25	Ruminococcaceae	Faecalibacterium	Faecalibacterium prausnitzii	0.18	0.092	-0.078	-0.44	-0.077	0.038
		Otu26	Lachnospiraceae	Lachnospiracea incertae sedis	Eubacterium hallii	0.099	-0.12	-0.079	-0.47	-0.28	-0.1
		Otu24	Lachnospiraceae	Lachnospiracea incertae sedis	Eubacterium hallii	0.18	-0.035	-0.13	-0.48	-0.23	-0.043
		Otu3	Coriobacteriaceae	Collinsella	-	-0.027	-0.21	-0.25	-0.56	-0.13	-0.17
							12 months		24 months
			Family	Genus	Supplementation	Site	Eukaryotes	Bacteria	Eukaryotes	Bacteria
5	Eukaryotes, 24 mo	motu39	Cryptosporida	Cryptosporidium	0.04	0.57	0.33	0.24	0.69	0.41
		motu95	Alveolata	Alveolata	-0.18	0.31	0.26	0.27	0.64	0.25
		jotu25	Cercomonadidae	Cercomonadidae	0.051	0.34	0.3	0.29	0.61	0.35
		motu243	Conoidasida	Conoidasida	-0.0082	0.34	0.38	0.24	0.6	0.25
		motu145	Cryptosporida	Colpodella	-0.073	0.18	0.25	0.044	0.47	0.19
		jotu13	Amoebozoa	unknown group1	0.15	0.23	0.087	0.023	0.45	0.18
		motu159	Apicomplexa	Apicomplexa	-0.11	0.2	0.17	0.24	0.42	0.12
		motu30	Alveolata	distant branch	0.076	0.28	0.057	0.18	0.4	0.25
		jotu29	Glissomonadida	Heteromita	-0.079	0.17	0.23	0.11	0.39	0.062
		motu951	Cercozoa	Cercozoa	-0.019	0.21	0.2	0.16	0.39	0.26
		jotu10	Euglyphida	Euglyphida	0.12	0.1	0.24	0.11	0.33	0.26
		jotu145	uncultured	uncultured	-0.019	0.1	0.21	-0.086	0.29	0.11
		motu37	Gregarinidae	Gregarina	0.11	0.17	0.011	0.22	0.29	0.056
		motu123	Gracilipodida	Flamella	0.11	0.026	0.15	-0.065	0.15	-0.12
		jotu273	Cyclophyllidea	Hymenolepis	-0.16	0.084	0.15	0.21	0.12	0.037
		motu88	Colpodea	Colpoda	0.051	0.18	0.026	-0.19	0.073	0.047
		motu886	Gregarinidae	Gregarina-distant-branch	0.06	0.17	0.16	0.074	0.07	0.15
		motu105	Gregarinasina	Gregarinasina	0.12	-0.018	0.11	0.056	0.039	-0.17
		motu12	Eugregarinorida	Gregarina-distant-branch	0.16	0.017	0.05	0.049	-0.0092	-0.078
		motu1	Lichtheimiaceae	Rhizomucor	0.052	-0.097	-0.14	-0.013	-0.014	0.0088
		jotu7	Mucoraceae	Mucor	-0.085	-0.1	-0.11	0.094	-0.018	0.13
		motu15	Saccharomycetaceae	Saccharomyces	0.13	0.016	-0.17	0.094	-0.022	-0.13
		motu79	Gregarinasina	Gregarinasina-distant-branch	-0.01	-0.078	0.092	0.027	-0.027	0.011
		motu160	Tricladida	Tricladida	0.2	0.037	0.013	-0.055	-0.028	0.097
		motu41	Eugregarinorida	Eugregarinorida-distant-branch	-0.23	-0.19	0.084	0.23	-0.032	-0.007
		motu52	Aspergillaceae	Penicillium	-0.047	0.063	-0.063	0.027	-0.033	0.065
		motu40	Eugregarinorida	Eugregarinorida	0.017	-0.23	-0.17	0.0061	-0.084	-0.2
		motu186	Colpodea	Bromeliothrix	-0.011	0.06	0.016	-0.12	-0.087	0.081
		jotu1	Mucoraceae	Actinomucor	-0.038	0.026	-0.11	-0.17	-0.1	0.14
		motu55	Lichtheimiaceae	Lichtheimia	0.025	-0.073	-0.0031	-0.2	-0.11	0.0069
		motu60	Incertae Sedis	Wallemia	0.023	0.27	-0.13	-0.21	-0.12	-0.1
		motu8	Syndiniales	Syndiniales	-0.067	-0.2	-0.021	-0.028	-0.13	-0.086
		motu114	Pichiaceae	Ogataea-Candida clade	-0.04	-0.018	-0.058	-0.019	-0.18	-0.12
		jotu3	Incertae	Incertae	-0.18	-0.21	-0.021	0.099	-0.24	-0.19
		motu42	Neogregarinorida	Neogregarinorida	0.093	-0.16	-0.057	0.043	-0.24	-0.14
		motu36	Trichosporonaceae	Trichosporon	0.069	-0.16	-0.16	-0.06	-0.25	-0.14
		motu81	Eimeriorina	Cystoisospora	-0.2	-0.16	-0.0042	-0.074	-0.26	0.053
		jotu245	Lichtheimiaceae	Lichtheimiaceae	0.006	-0.15	0.033	-0.21	-0.27	-0.13
		motu53	Dipodascaceae	Geotrichum	-0.1	0.016	-0.071	0.092	-0.27	-0.12
		motu110	Rhizopodaceae	Amylomyces	-0.12	-0.12	-0.15	-0.17	-0.28	-0.08
		motu5	Debaryomycetaceae	Candida-Lodderomyces clade	0.013	-0.27	-0.34	-0.13	-0.28	-0.24
		motu14	Pichiaceae	Pichia	-0.082	-0.15	-0.069	-0.098	-0.31	-0.086
		motu398	Saccharomycetaceae	Nakaseomyces-Candida clade	-0.032	-0.17	-0.25	-0.091	-0.31	-0.27
		motu84	Pucciniaceae	Puccinia	-0.1	-0.079	-0.13	-0.087	-0.31	-0.22
		motu67	Rhizopodaceae	Rhizopus	0.019	-0.083	-0.097	-0.35	-0.32	-0.17
		motu31	Lichtheimiaceae	Circinella	-0.15	-0.14	0.083	0.041	-0.35	-0.078
		motu98	Ascodesmidaceae	Cephaliophora	0.086	-0.33	-0.17	-0.17	-0.36	-0.15
		motu10	Microsporidia	Enterocytozoon	0.1	-0.14	-0.27	-0.27	-0.39	-0.17
		motu21	Trichomonascaceae	Wicherhamiella-Candida clade	-0.024	-0.19	-0.2	-0.094	-0.39	-0.048
		motu64	Saccharomycodaceae	Hanseniaspora	0.061	-0.3	-0.3	-0.18	-0.39	-0.23
		motu128	Saccharomycetaceae	Zygosaccharomyces	-0.12	-0.31	-0.1	-0.16	-0.42	-0.068
		motu93	Filobasidiaceae	Naganishia	0.15	-0.46	-0.2	-0.3	-0.51	-0.27
		motu216	Incertae Sedis	Candida	0.037	-0.45	-0.16	-0.28	-0.55	-0.24
								12 months		24 months
			Genus	Species	Species	Supplementation	Site	Eukaryotes	Bacteria	Eukaryotes	Bacteria
6	Bacteria, 24 mo	Otu14	Lactobacillaceae	Pediococcus	-	0.081	0.3	0.17	0.092	0.28	0.54
		Otu77	Lachnospiraceae	-	-	0.016	0.06	0.14	0.2	0.13	0.52
		Otu53	Bacillaceae 1	Bacillus	-	-0.1	0.25	0.22	0.23	0.23	0.51
		Otu54	Xanthomonadaceae	Stenotrophomonas	Pseudomonas hibiscicola	0.019	0.041	0.062	0.19	0.027	0.51
		Otu12	Lactobacillaceae	Lactobacillus	-	-0.092	0.27	0.24	0.2	0.32	0.49
		Otu62	Clostridiaceae 1	Clostridium sensu stricto	Clostridium argentinense	0.0052	0.071	0.14	0.14	0.015	0.49
		Otu57	Lactobacillaceae	Lactobacillus	-	0.1	0.27	0.12	0.11	0.16	0.48
		Otu17	Lactobacillaceae	Pediococcus	-	-0.093	0.16	0.25	0.15	0.13	0.46
		Otu39	Staphylococcaceae	Staphylococcus	-	0.13	0.094	-0.023	0.034	0.077	0.45
		Otu75	Enterococcaceae	-	-	0.21	0.12	0.046	-0.025	0.1	0.45
		Otu72	Clostridiaceae 1	Clostridium sensu stricto	-	0.03	0.097	0.18	0.1	0.082	0.44
		Otu36	Lactobacillaceae	Pediococcus	-	-0.013	0.1	0.29	0.2	0.21	0.43
		Otu42	Bacillaceae 1	Bacillus	-	-0.032	0.27	0.16	0.14	0.095	0.42
		Otu34	Lactobacillaceae	Lactobacillus	-	0.096	0.24	0.067	0.062	0.26	0.41
		Otu70	Micrococcaceae	Kocuria	Kocuri	0.034	0.081	0.16	0.027	0.061	0.41
		Otu41	Bifidobacteriaceae	Bifidobacterium	Bifidobacterium stellenboschense	-0.07	0.047	0.077	0.13	0.015	0.39
		Otu18	Leuconostocaceae	Weissella	-	0.12	0.18	0.11	0.043	0.23	0.36
		Otu66	Enterococcaceae	-	-	0.11	0.085	-0.042	-0.07	0.016	0.36
		Otu13	Lactobacillaceae	Lactobacillus	-	0.055	0.26	0.051	0.13	0.17	0.33
		Otu46	Ruminococcaceae	Ruminococcus	Ruminococcus bromii	-0.026	0.074	0.23	0.042	0.12	0.32
		Otu92	Clostridiaceae 1	Clostridium sensu stricto	-	0.011	0.13	0.039	0.041	-0.0016	0.31
		Otu29	Lactobacillaceae	Lactobacillus	-	0.076	0.2	0.12	0.17	0.19	0.3
		Otu64	Coriobacteriaceae	-	-	-0.069	0.03	0.098	0.23	0.0087	0.3
		Otu51	Corynebacteriaceae	Corynebacterium	-	0.15	0.072	0.049	-0.058	0.048	0.28
		Otu59	Clostridiales Incertae Sedis XI	Anaerosalibacter	Anaerosalibacter bizertensis	0.037	0.032	0.12	0.13	0.031	0.28
		Otu82	Clostridiales Incertae Sedis XI	Anaerococcus	-	0.053	0.13	0.076	0.18	0.31	0.27
		Otu55	Brucellaceae	Ochrobactrum	-	0.04	-0.12	-0.11	0.086	-0.094	0.26
		Otu76	Pseudomonadaceae	Pseudomonas	-	-0.075	-0.04	-0.017	0.072	0.045	0.25
		Otu49	Planococcaceae	Rummeliibacillus	Rummeliibacillus stabekisii	0.043	0.092	0.023	-0.08	0.0086	0.24
		Otu67	Clostridiaceae 1	Clostridium sensu stricto	Clostridium butyricum	0.12	0.019	-0.057	-0.02	-0.022	0.24
		Otu6	Streptococcaceae	Streptococcus	-	-0.1	0.039	-0.012	-0.033	0.0062	0.23
		Otu65	-	-	-	0.0096	0.035	0.08	0.053	0.19	0.22
		Otu1	Bifidobacteriaceae	Bifidobacterium	-	0.058	0.022	0.023	0.22	-0.012	0.2
		Otu44	Clostridiaceae 1	Clostridium sensu stricto	-	0.058	0.055	0.085	0.13	0.16	0.2
		Otu81	Pseudomonadaceae	Pseudomonas	-	-0.023	0.1	0.034	0.11	0.0017	0.2
		Otu5	Enterococcaceae	Enterococcus	-	-0.17	0.16	0.055	-0.045	0.25	0.18
		Otu73	Coriobacteriaceae	-	-	-0.052	0.22	0.26	0.19	-0.011	0.15
		Otu61	Clostridiales Incertae Sedis XI	Anaerococcus	-	-0.0083	-0.087	0.1	0.14	0.08	0.13
		Otu7	Enterococcaceae	Enterococcus	-	0.035	0.071	0.071	-0.014	0.19	0.12
		Otu8	Bifidobacteriaceae	Bifidobacterium	-	-0.084	0.18	0.23	0.21	0.14	0.12
		Otu80	Coriobacteriaceae	-	-	-0.024	0.24	0.16	0.073	0.21	0.088
		Otu15	Clostridiaceae 1	Clostridium sensu stricto	Sarcina ventriculi	0.0058	0.02	-0.03	0.093	-0.012	0.082
		Otu58	Lachnospiraceae	Lachnospiracea incertae sedis	Eubacterium hallii	0.048	0.042	-0.055	-0.055	0.056	0.081
		Otu71	-	-	-	-0.0078	-0.0055	-0.14	-0.033	0.041	0.065
		Otu50	Clostridiales Incertae Sedis XI	Finegoldia	Finegoldia magna	-0.11	-0.063	0.055	0.064	0.1	0.062
		Otu23	Clostridiaceae 1	Clostridium sensu stricto	Sarcina ventriculi	0.15	-0.12	-0.16	0.031	-0.1	0.05
		Otu28	Lachnospiraceae	Clostridium XlVb	Clostridium colinum	0.067	0.062	0.13	0.0036	0.033	0.043
		Otu69	Clostridiaceae 1	Clostridium sensu stricto	-	0.012	0.0049	0.052	-0.062	-0.098	0.041
		Otu37	Coriobacteriaceae	Olsenella	-	0.067	-0.039	0.042	0.09	-0.0075	0.039
		Otu79	Streptococcaceae	Streptococcus	-	0.057	0.035	-0.089	-0.087	-0.019	0.034
		Otu27	Peptostreptococcaceae	Romboutsia	-	0.23	0.14	0.11	-0.043	0.1	0.024
		Otu88	Leuconostocaceae	Weissella	-	0.046	-0.076	0.0054	-0.068	0.039	-0.00039
		Otu78	Streptococcaceae	Streptococcus	Streptococcus mutans	0.073	-0.21	-0.24	-0.096	-0.23	-0.014
		Otu56	Coriobacteriaceae	Collinsella	-	-0.011	0.088	0.11	0.13	-0.018	-0.023
		Otu9	Streptococcaceae	Streptococcus	-	-0.33	-0.23	-0.0015	-0.095	-0.11	-0.024
		Otu38	Erysipelotrichaceae	Turicibacter	Turicibacter sanguinis	0.23	0.0013	-0.053	-0.061	0.048	-0.042
		Otu74	Clostridiales Incertae Sedis XI	Anaerococcus	Anaerococcus vaginalis	-0.017	-0.15	0.058	0.0091	-0.036	-0.053
		Otu48	Actinomycetaceae	Actinomyces	Actinomyces odontolyticus	-0.08	-0.17	-0.033	-0.12	-0.16	-0.062
		Otu16	Erysipelotrichaceae	-	-	-0.12	0.069	0.0045	0.13	0.015	-0.064
		Otu68	Lachnospiraceae	Anaerostipes	-	-0.031	0.14	0.051	0.02	0.015	-0.09
		Otu89	Lachnospiraceae	Anaerostipes	-	-0.069	0.25	0.074	0.068	-0.005	-0.1
		Otu60	Coriobacteriaceae	Senegalimassilia	Senegalimassilia anaerobia	-0.19	-0.077	-0.034	-0.015	-0.14	-0.13
		Otu47	Clostridiaceae 1	Clostridium sensu stricto	-	-0.023	-0.086	0.046	-0.04	-0.13	-0.15
		Otu21	Clostridiaceae 1	Clostridium sensu stricto	Clostridium disporicum	0.048	-0.071	0.016	-0.13	-0.07	-0.17
		Otu84	Lachnospiraceae	Roseburia	Roseburia faecis	-0.14	0.11	0.061	0.098	0.099	-0.2
		Otu20	Enterobacteriaceae	-	-	-0.009	-0.21	-0.24	-0.17	-0.22	-0.23
		Otu83	Streptococcaceae	Streptococcus	-	0.038	-0.12	-0.081	-0.078	-0.11	-0.23
		Otu87	Prevotellaceae	Prevotella	Prevotella copri	-0.11	-0.15	-0.19	0.0094	-0.24	-0.24
		Otu2	Bifidobacteriaceae	Bifidobacterium	-	-0.045	-0.21	-0.088	0.029	-0.23	-0.25
		Otu22	Lactobacillaceae	Lactobacillus	Lactobacillus ruminis	0.086	-0.075	-0.13	0.058	-0.11	-0.25
		Otu4	Streptococcaceae	Streptococcus	-	0.098	-0.17	-0.14	-0.18	-0.19	-0.25
		Otu32	Peptostreptococcaceae	Terrisporobacter	-	0.087	-0.1	0.0073	-0.23	0.013	-0.26
		Otu10	Peptostreptococcaceae	Intestinibacter	Intestinibacter bartlettii	0.091	-0.044	-0.0091	-0.19	0.03	-0.28
		Otu30	Lactobacillaceae	Lactobacillus	-	0.085	-0.1	-0.21	-0.015	-0.16	-0.29
		Otu31	Coriobacteriaceae	Eggerthella	Eggerthella lenta	0.15	-0.17	-0.24	-0.28	-0.17	-0.32
		Otu25	Ruminococcaceae	Faecalibacterium	Faecalibacterium prausnitzii	-0.15	-0.07	-0.12	-0.075	-0.22	-0.34
		Otu11	Bifidobacteriaceae	Bifidobacterium	Bifidobacterium bifidum	0.043	-0.2	-0.071	0.047	-0.12	-0.36
		Otu24	Lachnospiraceae	Lachnospiracea incertae sedis	Eubacterium hallii	-0.019	-0.1	-0.21	-0.24	0.02	-0.37
		Otu26	Lachnospiraceae	Lachnospiracea incertae sedis	Eubacterium hallii	0.098	0.0015	-0.15	-0.25	0.063	-0.37
		Otu43	Lachnospiraceae	Blautia	-	-0.19	-0.046	-0.15	-0.1	-0.017	-0.41
		Otu35	Erysipelotrichaceae	Clostridium XVIII	-	-0.17	-0.041	0.013	-0.15	0.063	-0.44
		Otu52	Ruminococcaceae	Gemmiger	-	0.031	-0.1	-0.098	-0.074	-0.19	-0.48
		Otu86	Lachnospiraceae	Dorea	Dorea formicigenerans	0.072	-0.18	-0.15	-0.21	-0.31	-0.53
		Otu33	Lachnospiraceae	Blautia	Blautia luti	-0.11	-0.24	-0.18	-0.12	-0.26	-0.55
		Otu45	Lachnospiraceae	Blautia	Blautia wexlerae	-0.12	-0.22	-0.15	-0.067	-0.17	-0.62
		Otu40	Lachnospiraceae	Dorea	Dorea longicatena	-0.11	-0.44	-0.2	-0.041	-0.3	-0.64
		Otu3	Coriobacteriaceae	Collinsella	-	-0.046	-0.39	-0.28	-0.18	-0.33	-0.68
	Bootstrap Results
	Path		Original	Bootrap	SE	Lower CI	Upper CI
	Supplementation	-> Eukaryotes, 12 mo	-0.27	-0.14	0.33	-0.54	0.43
	Supplementation	-> Bacteria, 12 mo	-0.27	-0.018	0.33	-0.5	0.47
	Site	-> Eukaryotes, 12 mo	0.52	0.051	0.41	-0.52	0.6
	Site	-> Bacteria, 12 mo	0.17	0.07	0.24	-0.37	0.46
	Site	-> Eukaryotes, 24 mo	0.48	0.4	0.18	0.63	-0.19
	Site	-> Bacteria, 24 mo	0.29	0.15	0.2	-0.31	0.54
	Eukaryotes, 12 mo	-> Bacteria, 12 mo	0.27	0.17	0.4	-0.5	0.71
	Eukaryotes, 12 mo	-> Eukaryotes, 24 mo	0.16	0.11	0.36	0.59	-0.52
	Eukaryotes, 12 mo	-> Bacteria, 24 mo	0.15	0.21	0.3	-0.45	0.6
	Bacteria, 12 mo	-> Eukaryotes, 24 mo	0.21	0.17	-0.22	0.49	-0.35
	Bacteria, 12 mo	-> Bacteria, 24 mo	0.13	0.13	0.25	-0.45	0.48
	Eukaryotes, 24 mo	-> Bacteria, 24 mo	0.19	0.12	-0.29	0.48	-0.57
		Original	Bootstrap	SE	Lower CI	Upper CI
	Eukaryotes12	0.34	0.32	0.11	0.094	0.48
	Bacteria12	0.26	0.41	0.1	0.22	0.64
	Eukaryotes24	0.48	0.6	0.074	0.46	0.74
	Bacteria24	0.37	0.55	0.079	0.42	0.71
